# Supplementary material for: Patterns of the Nutrients and Metabolites in Apostichopus japonicus Fermented by Bacillus natto and Their Ability to Alleviate Acute Alcohol Intoxication
Source: Foods. 2024 Jan 14;13(2):262. doi: 10.3390/foods13020262 (PMC10814447; doi:10.3390/foods13020262)
Supplement: Supplementary file 1 [file foods-13-00262-s001.zip]

Archive with 7 entries (5 files):
- foods-2718425-supplementary/
- foods-2718425-supplementary/supplement/
- foods-2718425-supplementary/supplement/foods-2718425-supplementary.pdf
- foods-2718425-supplementary/supplement/FSC.vs.SC_neg_Diff.xls
- foods-2718425-supplementary/supplement/FSC.vs.SC_pos_Diff.xls
- foods-2718425-supplementary/supplement/Samples_Specialized_Traces_neg.xls
- foods-2718425-supplementary/supplement/Samples_Specialized_Traces_pos.xls
