# Supplementary material for: Patterns of the Nutrients and Metabolites in Apostichopus japonicus Fermented by Bacillus natto and Their Ability to Alleviate Acute Alcohol Intoxication
Source: Foods. 2024 Jan 14;13(2):262. doi: 10.3390/foods13020262 (PMC10814447; doi:10.3390/foods13020262)
Supplement: Supplementary file 1 [file foods-13-00262-s001.zip › foods-2718425-supplementary/supplement/FSC.vs.SC_neg_Diff.xls]

ID	Name	Formula	Molecular Weight	RT [min]	m/z	mzCloud_Results	mzVault_Results	MassList_Results	neg_FSC_1	neg_FSC_2	neg_FSC_3	neg_FSC_4	neg_FSC_5	neg_FSC_6	neg_SC_1	neg_SC_2	neg_SC_3	neg_SC_4	neg_SC_5	neg_SC_6	FC	log2FC	Pvalue	ROC	VIP	Up.Down
Com_207_neg	Prostaglandin E1 Ethanolamide	C22 H39 N O5	443.28853	6.326	442.28128	Invalid mass	No results	No results	2270491782.751833	2299035955.7574964	2298710099.0456743	2127561547.3272743	1893227261.8203874	2083841217.3065195	964457.5123282758	1130208.5065320618	972594.851148573	996532.5043220187	975538.4591638616	1018783.5194103995	2141.40324313699	11.064340776833836	2.62514762553427e-18	1	1.07367619838769	up
Com_523_neg	2-Methylbutyroylcarnitine	C12 H23 N O4	245.16241	6.451	244.15526	No results	No results	Full match	890703930.8573457	873077404.9067019	771136281.0889618	741209371.3468978	836100198.6913073	801663505.5255773	1454000.8795931323	1679557.8537365897	1515317.6440839125	1684341.1439658678	1465496.75287878	1552800.0064886492	525.464704955175	9.037450052542148	3.3168361045165e-18	1	1.0736161338898	up
Com_714_neg	2-Methoxyestradiol	C19 H26 O3	302.18388	4.775	301.17645	Invalid mass	No results	No results	619805785.6955421	623939528.048526	586026994.1344231	599899968.5156199	497500773.8660607	524845950.07029486	509174.5616009784	629689.598688123	603416.7146973963	603936.892963702	516845.22077598196	624404.3122082063	989.835517427096	9.951044999909131	2.39287417989217e-17	1	1.07347644711434	up
Com_926_neg	15-Deoxy-��12,14-prostaglandin D2	C20 H30 O4	316.19951	6.023	315.19235	Invalid mass	No results	No results	397141274.06000143	478220577.7775671	462650525.0536742	389671105.1403816	390068714.2082444	453426257.8758628	1614963.389879955	1848938.8399336194	1541192.8414973156	1939825.3873774991	1911500.8621863464	1810448.0643886982	241.04339907526	7.913149112137883	2.28090155943655e-16	1	1.07329962465413	up
Com_5430_neg	nor-6��-Oxycodol	C17 H21 N O4	303.14244	2.346	302.13525	Invalid mass	No results	No results	58994024.35427036	60737325.75159238	62541298.18631244	60394100.051110394	57968529.429873064	51642165.37650108	1263182.5108069086	1471199.7188842273	1326286.8513038103	1433424.0104249849	1234132.6375444361	1462340.3616133244	43.0101459720733	5.426605122538883	1.17912256842619e-15	1	1.07314978465659	up
Com_1404_neg	Thromboxane B2	C20 H34 O6	352.22456	6.66	351.21719	Invalid mass	No results	No match	12045825.120086512	11493007.06986263	11398166.23353115	12719479.112940341	12009560.41574636	10384915.173941892	338951050.2541021	336155817.80730927	303299630.4940777	343660864.83075446	315683668.181118	370113308.845135	0.0348882898690842	-4.84111330757228	1.37928460446641e-15	1	1.07308784788953	down
Com_2794_neg	H-Trp-NH2.HCl	C11 H14 Cl N3 O	239.08255	3.939	238.07524	No results	No results	Full match	116540003.75314878	129598855.94493131	140290395.96011698	109150101.72934192	110406498.61862259	113945020.2833709	349115.2371581845	398940.92947347905	381059.6292889737	392661.8522623535	336729.00415276876	385963.9673638839	320.757540762941	8.325339372138536	1.87075549060901e-15	1	1.07341936595407	up
Com_28_neg	D-2-Aminoadipic acid	C6 H11 N O4	161.06855	2.199	160.06131	No results	No results	Full match	24591200490.28637	25400550881.9657	21942779853.44617	24486968441.153126	19709834721.664528	18947828137.572117	40609800.2007803	47274645.75339294	37198810.14553131	38297404.30117757	31587454.686347015	34577052.518722	588.464413931692	9.200811363922774	1.9164185391777e-15	1	1.07304992869034	up
Com_5260_neg	3-Hydroxyanthranilic Acid	C7 H7 N O3	153.04228	5.202	152.035	No results	No results	Full match	59196828.07537042	64197200.60739957	56954048.94112912	58482938.262986206	61187122.15368864	57323131.55348605	2763644.546117619	3057281.8229226773	2856511.3979413933	3124296.6082310164	2807519.7089785067	2677475.418791922	20.6714213658746	4.369565686698496	2.27395164563722e-15	1	1.07327748735043	up
Com_193_neg	3-Amino-4-methylpentanoic acid	C6 H13 N O2	131.0945	5.643	130.08725	No results	No results	Full match	2160847332.7379694	1978009156.419384	1943039134.5720673	2389838322.645696	2048673399.1672807	1872040834.9784846	35857518.41719904	41910196.95535817	34855313.49851102	34188966.535924226	31616164.519284915	35530576.071129605	57.9198045957379	5.8559848300910184	3.18789394123505e-15	1	1.07293058022417	up
Com_3593_neg	2-Arachidonyl Glycerol ether	C23 H40 O3	400.26759	5.52	399.26028	Invalid mass	No results	No results	100725306.68033618	99628884.53154048	101881557.45478845	83308806.10134089	99068485.29248914	98273952.17171007	2402050.64700733	2755887.7858720347	2323515.600250904	2493247.089321416	2179499.096135214	2634414.4784049406	39.4145769685088	5.300657385250262	3.79433793271431e-15	1	1.07296943995993	up
Com_6815_neg	2-(1H-indol-3-yl)-3-[4-(trifluoromethyl)phenyl]acrylonitrile	C18 H11 F3 N2	312.0897	2.586	311.08243	Invalid mass	No results	No results	42711592.59644981	45222831.18926412	41075915.40125969	42056119.00781577	47119829.18346569	37496052.47747103	778895.1863983618	864143.8673762532	870998.6622738541	991001.6166402706	791732.4799713665	790473.4369830223	50.2594876615517	5.6513240595419445	4.50816812825949e-15	1	1.07296420721174	up
Com_6285_neg	Pantetheine	C11 H22 N2 O4 S	278.12943	6.18	277.12219	No results	No results	Full match	50972924.806726694	51074114.14822704	52620447.71679944	44623028.54088459	44870583.777178176	42058739.976628534	934279.6500226887	1125508.8959523628	881642.645443927	894425.9211310797	914234.1575031478	972937.2727679727	50.0119537802186	5.644201061739955	4.80039207361283e-15	1	1.07284352275474	up
Com_2083_neg	N alpha-Acetyl-L-Arginine	C8 H16 N4 O3	216.12184	1.524	215.11458	No results	No results	Full match	190939287.6208465	188597312.0115945	194088850.9688417	187311655.89536455	156394957.7321822	151697509.03910813	1555379.0994643944	1697358.3225158695	1778352.1496058388	1755933.500059644	1570695.385890908	1980701.6016221382	103.403572997683	6.692142227042456	6.91568677015071e-15	1	1.07297252214529	up
Com_2606_neg	N-[4-(aminosulfonyl)phenyl]-2-(2,3-dihydro-1H-indol-1-yl)acetamide	C16 H17 N3 O3 S	331.10274	1.496	330.09543	Invalid mass	No results	No results	146557618.2004068	144007931.09221756	144671187.8581023	140773606.7744787	114194952.46619572	115937834.33950332	940327.3402406033	1026162.9704270944	970395.1178067054	1084834.21252762	949587.0267586793	1197462.3225328333	130.681361548692	7.029909580955907	8.22984480591891e-15	1	1.07296737961755	up
Com_106_neg	L-Glutamic acid	C5 H9 N O4	147.05295	1.312	146.04572	Full match	Full match	Full match	111411568.45700634	104683062.46722859	125857475.9517748	114759639.63193937	135439826.389204	128408247.54852001	4967281936.152896	5847407526.734157	5290680454.783122	5724930565.569657	4955017209.545239	6227541317.85227	0.0218266409526511	-5.517766068325137	9.90775865815707e-15	1	1.07270773910474	down
Com_7836_neg	(+/-)14(15)-DiHET	C20 H34 O4	338.24522	7.105	337.23792	Full match	No results	No results	2989142.453994807	2652155.333987986	2710230.233664469	2920058.576835475	2613845.463828964	3014769.106222672	41213087.502430595	40871061.1817191	42978608.46956769	44618212.2343911	47618857.88288233	48442887.763720945	0.0635961033450224	-3.9749178182436222	1.22963541889878e-14	1	1.07273785398649	down
Com_18197_neg	Delta-Tridecalactone	C13 H24 O2	212.1774	5.963	211.17012	No results	No results	Full match	9225208.540584061	9395789.810217753	9222197.368737888	10668353.778001208	8744944.09514932	9703195.231190732	711712.5297193599	788183.3511786072	671886.9896140425	760871.4958365799	677260.60078597	741259.1572336748	13.0906479942701	3.710464608135499	1.25467557187654e-14	1	1.07264624587565	up
Com_4705_neg	Psychosine	C24 H47 N O7	461.33505	6.539	460.32761	Full match	No results	No results	69377138.367226	70237083.36393143	75454167.34093942	65837178.15918871	69169414.94969049	67029574.60173253	1011655.0172106238	1227892.5089938832	1032711.0898185272	1000482.2643034833	1061724.6978694545	1116968.5872119404	64.6529974713516	6.014645353349913	1.67702959936903e-14	1	1.07340292536253	up
Com_704_neg	2,5-Dimethylphenol	C8 H10 O	122.07306	4.541	121.06577	Full match	No results	No results	630740156.509437	514873654.64423007	601889477.8755177	625717957.7079759	454335053.7762665	454310739.42054546	925492.5767195757	1147419.719135447	1182601.585428065	996007.3589255718	902091.5023880085	1113289.1091760828	523.682533659852	9.032548677276266	1.98522028107631e-14	1	1.07295896523687	up
Com_2661_neg	Roquefortine C	C22 H23 N5 O2	389.19038	1.306	388.18304	Invalid mass	No results	No results	143259908.70371887	132529317.55254616	140258508.47514325	108742521.94885607	129469919.27891746	127841504.6258706	1362862.628129342	1598075.4671356224	1535428.2797768377	1509167.36241614	1545438.042107365	1654889.8731191354	84.9569231096352	6.408659611796217	2.07764213859591e-14	1	1.07319931207893	up
Com_2449_neg	5-Hydroxytryptophan	C11 H12 N2 O3	220.08785	2.613	219.08058	Invalid mass	No results	No results	157883642.8720879	160019916.30837235	153206285.956688	133569530.15342766	128060197.17241237	134829668.13168332	598699.585023305	637539.1302383298	601574.7912593874	680553.944879499	581196.7229238447	604521.0976690415	234.219564855691	7.871717782015879	2.23317592126751e-14	1	1.07343269365155	up
Com_1372_neg	N1-(1,3-diphenyl-1H-pyrazol-5-yl)-2-chlorobenzamide	C22 H16 Cl N3 O	373.10061	5.064	372.09332	Invalid mass	No results	No results	255620122.50259012	309561286.4617353	289066797.3933659	294225382.2859027	285855230.0746643	268703079.864943	604390.4027850275	667773.241608002	604206.5799625266	574810.4448947669	524342.8878046967	726281.1145799599	460.054500344833	8.845660969900328	2.47860796188159e-14	1	1.07339885589814	up
Com_6571_neg	N-benzyl-N-isopropyl-N'-[4-(trifluoromethoxy)phenyl]urea	C18 H19 F3 N2 O2	352.14177	6.258	351.13443	Invalid mass	No results	No results	39941219.1367054	43827128.25237848	50203481.81638585	42846301.950490996	41208455.7790739	41083788.96104907	941949.6475029732	1122682.8197341384	815319.4005949	948787.9070407711	949059.3134332948	989631.7592675263	44.926481607507	5.48949417731054	2.59321655687131e-14	1	1.0727505260856	up
Com_566_neg	Isobutyryl carnitine	C11 H21 N O4	231.14693	6.095	230.13966	No results	No results	Full match	768581242.6507128	824559884.2374268	826303739.7490741	782530157.9915419	765836371.8891664	760359172.6968466	1348488.0488503336	1671336.3885878148	1379264.7970756153	1499901.8773985177	1436243.003528689	1379942.9695010954	542.521456894321	9.083536387503024	3.19926571682938e-14	1	1.07364795444062	up
Com_1867_neg	��-Lactose	C12 H22 O11	406.13162	1.45	405.12546	Invalid mass	No results	No results	161710114.80020443	176545803.87872994	139686516.5006363	156124827.40315798	168919061.15347221	209047596.0847782	1990819.3945494157	1485065.6569164835	1328978.7079282526	1574246.046294247	1486890.6930986715	1588047.7838817628	107.047678366128	6.742109696885402	3.94846718633436e-14	1	1.07238426600052	up
Com_522_neg	N4-Acetylcytidine	C11 H15 N3 O6	285.09772	1.947	284.09058	Invalid mass	No results	No results	842728019.1680437	733813353.6514696	826424207.4928739	765170799.3959377	877177213.6060472	867305465.9952738	1093097.8625645677	1346304.1642848153	1193227.6183510926	1445005.6925671082	1129569.435237346	1438331.5300944422	642.547345870053	9.32765895246308	4.25490273433968e-14	1	1.0733995174739	up
Com_10429_neg	Pyridoxine O-Glucoside	C14 H21 N O8	331.1275	6.081	330.12024	No results	No results	Full match	21033490.55774267	20436766.514639907	19464496.246017538	19795735.04154788	21655523.033589978	24937686.120575763	666366.5548462657	778838.1775303406	708315.8506704294	667685.9071136173	669285.3042613048	655136.2190985553	30.712764652029	4.9407664792379204	4.29894394509599e-14	1	1.07292038938696	up
Com_2028_neg	N1-[2-(2-pyridyl)ethyl]-2,3,4,5,6-pentamethylbenzene-1-sulfonamide	C18 H24 N2 O2 S	332.15804	5.554	331.15082	Invalid mass	No results	No results	168929070.97578567	189805097.97676355	203939298.38680494	159519049.80346292	177998210.46781972	170166562.3291151	1014806.397402699	1223310.4241407423	881843.1421005813	919650.5110119306	867472.4904038635	1048488.8181762812	179.723682107673	7.489636714416545	5.79858421495292e-14	1	1.07299493163217	up
Com_6575_neg	5-(tert-butyl)-2-methyl-N-(5-methyl-3-isoxazolyl)-3-furamide	C14 H18 N2 O3	262.13465	5.286	261.12729	Invalid mass	No results	No results	48245892.6277678	47926344.94179747	49730256.663398266	41523143.22424246	47486522.495606914	41976779.08420784	487455.9115040899	624135.9493443867	599923.1229490598	517485.0746166624	476543.41004352627	575535.8247411682	84.3895908309694	6.398993153266909	6.19658582193487e-14	1	1.07296522898077	up
Com_659_neg	Ureidosuccinic acid	C5 H8 N2 O5	176.04302	1.49	175.03578	No results	No results	Full match	688554136.6966265	656344428.0504392	670483674.3573247	665464822.9495413	650143424.9637392	624649065.6041076	1389395.5694611303	1414905.2519693193	1559868.2451047949	1495802.9758006912	1653503.7034977677	1651098.0984647146	431.622857737429	8.753627458380159	7.02265305345535e-14	1	1.07366763013887	up
Com_10062_neg	2-(4-chlorophenoxy)-N-(2-oxo-3-azepanyl)nicotinamide	C18 H18 Cl N3 O3	359.10283	6.674	358.09564	Full match	No results	No results	20774668.458626855	23993897.911006793	25258321.206653967	26869122.629710067	26610207.61486082	26325367.593277827	800046.0111835066	973732.5995586914	833454.4226500274	882790.4686098222	817008.2642460912	816378.6745345427	29.2445017134421	4.87009350261287	7.79842983198733e-14	1	1.07265870499802	up
Com_2056_neg	Tyrosol	C8 H10 O2	138.06789	4.671	137.06068	Full match	Full match	No results	153513906.78482562	186274953.05468613	175736104.4094347	157171518.1854993	178737149.60012007	188653630.82214066	2179428.3791774013	2029966.8208981466	1771202.7845369715	1890225.2347321266	1921999.7064594072	1524623.848966579	91.9012285682064	6.522012242989391	8.1008348496213e-14	1	1.07285537257422	up
Com_827_neg	L-Pipecolate	C6 H11 N O2	129.07872	2.764	128.0714	No results	No results	Full match	500492854.46922576	528814901.3572794	521358876.56607336	486785285.74742204	403408013.22129166	451926538.4728858	1756724.344004239	1894752.5798709844	1708814.1429026495	1841205.9783858925	1416119.1421455427	2233263.3644772633	266.594653090393	8.058504035327903	8.95337742262512e-14	1	1.07288003025248	up
Com_6332_neg	(S)-beta-Aminoisobutyric Acid	C4 H9 N O2	103.06317	2.779	102.05588	No results	No results	Full match	40970600.174472384	37686642.53168463	52459738.998941824	41054537.52735912	33706120.95620205	41979899.2893873	452548.65102036734	601996.1266711366	430522.49208056583	476421.11752010725	394823.1023109326	443010.9874988156	88.541974533298	6.468289641551441	1.23992976173581e-13	1	1.07194676098221	up
Com_744_neg	Quinolinic acid	C7 H5 N O4	167.02164	4.607	166.01439	Full match	Full match	Full match	588291388.1726046	580618827.2880259	600568200.8215593	566374398.6476076	398856687.7322069	416682956.2449088	1656677.4348383725	1944825.9131886265	2180888.2399164354	2041691.1400615284	1526113.0736404504	2369143.837839978	268.905292947487	8.070954342285395	1.38236030368406e-13	1	1.07202328334638	up
Com_9700_neg	Taurodeoxycholic acid sodium salt	C26 H44 N Na O6 S	521.27724	5.401	520.27014	No results	No results	Full match	26812724.66290189	25267177.28141143	27062021.061391864	28304454.03863262	21472057.473682474	21180716.949275237	392626.82131036324	482784.5681550286	403222.19075941347	388468.53313440195	381647.70490027295	436235.54037037864	60.4024289101065	5.916534659439526	1.69341655463606e-13	1	1.07255722254681	up
Com_8185_neg	4-Amino-5-imidazolecarboxamide	C4 H6 N4 O	126.05392	1.964	125.04666	Full match	No results	Full match	32618539.48513906	34077629.22964459	35131128.23925395	35683863.970293865	28948345.26313703	26191797.04027416	770866.8895254649	991884.8305119566	814604.2694211233	854364.1788927946	698157.4699205745	899914.5630227207	38.3020402270606	5.259349336830488	1.81120826934539e-13	1	1.07180120175629	up
Com_13362_neg	1-Methylguanosine	C11 H15 N5 O5	297.10666	2.737	296.09915	No results	No results	Full match	17808418.040096313	13865971.228311881	14946499.987965219	16658079.898701282	14723961.76022254	13426506.496308466	637564.8455825751	747483.7436266716	634539.6469797343	690223.6671248487	611019.4311570651	752313.8617437424	22.4468888309151	4.4884435942301915	2.55171228909226e-13	1	1.07199729573072	up
Com_192_neg	Guanosine-3',5'-cyclic monophosphate	C10 H12 N5 O7 P	345.0474	2.366	344.03986	No results	Full match	Full match	5518612.42529948	3967130.953187137	3917877.553126375	4557958.306808562	3461793.5690204706	3294227.4182464387	1795770466.459541	2537705825.2814975	2398291023.655355	2419463744.5460477	1734403226.9120693	3140811069.900236	0.00176221413173546	-9.148395043705243	2.75953384775862e-13	1	1.07197992898482	down
Com_11445_neg	LysoPC 12:1	C20 H36 N O7 P	433.22146	5.324	432.21442	No results	No results	Full match	22324288.21466545	20301838.739222553	22313743.930737186	21041673.226275004	16827585.491134934	19082963.26994411	767036.1605343218	869838.912201241	788950.6507665726	747782.9227941895	680413.0581668433	786809.8656852326	26.2651404235473	4.715077392603433	3.00793595836268e-13	1	1.07229876931894	up
Com_57_neg	N-Acetyl-L-methionine	C7 H13 N O3 S	191.06136	5.288	190.05408	Full match	Full match	Full match	10098188163.92363	10802550208.01487	10833839505.551123	9887106814.145617	9961012652.408485	9985026316.807203	58738113.24966009	57653337.33925776	50597509.077466235	63205523.39519341	53292132.94061334	63318303.47279424	177.528403443803	7.471906055120328	3.79849091734582e-13	1	1.07348969916669	up
Com_506_neg	o-Toluic Acid	C8 H8 O2	136.05236	5.194	135.04492	No results	No results	Full match	881495865.2467847	922495344.228687	811891959.7572792	854397884.113793	825326163.827381	767269755.0298182	81711439.97207987	90217684.88889904	84902965.19367015	103260235.48193304	85788249.31552799	90804128.32981339	9.43361519750181	3.237810753721209	4.83546210203226e-13	1	1.07187972715362	up
Com_4876_neg	Ala-Gln	C8 H15 N3 O4	217.10588	2.093	216.09856	No results	No results	Full match	69425069.4651178	63632492.34476741	64507703.88039583	62951083.09269684	49585476.494635314	48104951.13269149	1029235.7470180315	1369542.8078354485	980096.2120442719	1145567.864180356	1014838.8989644916	1217875.653081305	53.0114612850698	5.72823240459193	6.02844859574623e-13	1	1.07155696203397	up
Com_1623_neg	Leukotriene C4	C30 H47 N3 O9 S	625.30715	4.827	624.30005	Invalid mass	No results	No results	210144115.9679537	254185751.05188477	212297684.48226655	157022946.93267095	187198703.60015148	172975298.48520494	377205.65888376476	454076.7689623074	460017.17984380014	418269.7102943662	358577.3994023644	435832.39289963787	476.770950530678	8.89715252540267	6.58806812969017e-13	1	1.07288343668344	up
Com_1412_neg	ADBICA N-pentanoic acid metabolite	C20 H27 N3 O4	373.19596	4.732	372.18835	Invalid mass	No results	No results	223043159.59921303	225656470.895552	246293380.43082103	294351999.2170126	188921141.6672805	193364060.40954193	578288.0419704895	704645.2427775135	710355.3325169702	675827.0415317436	579224.9646211725	698730.8176662392	347.505798335051	8.44089324001212	6.93091342296543e-13	1	1.07285801162102	up
Com_516_neg	Gly-Tyr	C11 H14 N2 O4	238.09538	3.743	237.0881	No results	Full match	Full match	530562607.99623525	416336029.36894536	361595065.02109486	617797723.2771869	371563710.2566198	555614822.9022943	1070674.8400698155	1412361.12958915	903413.1418491802	955219.2760760292	906168.347569985	1135358.6980211034	447.028449731006	8.804222839929944	7.38584125451684e-13	1	1.07188214656663	up
Com_875_neg	3-(4-chlorophenyl)-5-methyl-2,5-dihydro-1,2,4-oxadiazole	C9 H9 Cl N2 O	196.04028	2.121	195.03296	Full match	No results	No results	487152045.48588645	457179429.9263532	459820297.2104106	493612137.9591523	343767830.60428816	314343333.1980823	1045351.1202165713	1390986.57669364	995442.1775078002	1163504.7204438574	1030728.8519131613	1236944.6765928604	372.415950737277	8.540771055251327	7.98800625486652e-13	1	1.07242759642497	up
Com_501_neg	Homovanillic acid	C9 H10 O4	182.05785	5.194	181.05061	No results	No results	Full match	886313156.9022226	927024889.951417	813282574.072456	864000775.380277	831792056.4468749	772413266.7261145	84115562.31522483	92827567.6360447	85935765.82429074	105511957.49469528	85422223.94424552	93213093.03888647	9.31368003311322	3.219351319932561	9.48463360884744e-13	1	1.07175473208772	up
Com_283_neg	N-Acetyl-L-glutamine	C7 H12 N2 O4	188.07963	1.635	187.07239	Full match	Full match	No results	1539644023.6511755	1456204078.0018141	1254902572.985659	1586449718.2532585	1294665535.498109	1298763804.4279044	5675759.164551859	6868091.681318769	6383191.786660932	5287948.312846288	4978875.845763445	7644932.784054396	228.85191238681	7.83827053755529	9.55207133533225e-13	1	1.07270279320065	up
Com_7660_neg	S-Adenosyl-methionine	C22 H30 N6 O8 S2	570.1547	4.964	569.14734	No results	No results	Full match	39065215.76731924	36052763.4745856	34008419.25669106	25260123.067776978	32325471.490747433	28505103.393673185	359024.4060950683	463375.97762843035	453746.0998686633	413982.4941961501	373949.1586220541	361486.09892596153	80.483169073329	6.330615208136693	9.78441098590135e-13	1	1.07203264394369	up
Com_132_neg	N-Acetylalanine	C5 H9 N O3	131.05804	2.647	130.05075	Full match	Full match	Full match	3646737512.863773	3535000476.682828	3606639336.686227	3242077817.120569	2881023666.2537155	2986426468.8004265	47447410.79470439	69729072.22113116	47818491.456441455	56191626.4138369	50872582.688805416	49880943.02563043	61.8062292778311	5.949680345562891	1.02861388067565e-12	1	1.07215285145907	up
Com_784_neg	13,14-Dihydro-15-keto prostaglandin F2��	C20 H34 O5	390.21115	4.788	389.20392	Invalid mass	No results	No results	408228545.82032037	395993707.08641267	385362941.51382005	546936124.4867141	447660072.0901755	343458832.1680353	1030264.7613560038	1247997.2764763974	1230143.0591494981	1225717.4434951774	1055031.5989874296	1246899.9534305015	359.241158438205	8.488808839611618	1.03176341787074e-12	1	1.0729594995964	up
Com_1240_neg	N1-(3-amino-4-chlorophenyl)-2-[2,4-di(tert-pentyl)phenoxy]acetamide	C24 H33 Cl N2 O2	416.22689	5.162	415.21976	Invalid mass	No results	No results	276825305.19962543	332900082.6614573	265209248.46229026	339663945.1123421	242396713.6035261	286110457.35453886	917815.8937907298	825018.575718544	828076.5826421285	916879.580491017	974788.8811458313	867569.4393855592	327.027587353981	8.353268533326844	1.1008323491811e-12	1	1.07324437183966	up
Com_16628_neg	Dibenzoyl Thiamine	C26 H26 N4 O4 S	490.16545	6.411	489.15814	No results	No results	Full match	11107000.781257918	10540097.964353805	11095201.228267167	12517178.406908706	10092006.032631774	9829759.472354054	1226015.0250540045	1339448.1886505315	1336123.8077978669	1187260.438152087	1136136.4531940005	1311832.403565329	8.64837899045258	3.1124297464382016	1.14201785823838e-12	1	1.07147341348466	up
Com_272_neg	4-Hydroxyisoleucine	C6 H13 N O3	147.08923	1.314	146.08192	No results	No results	Full match	448281794.75969875	518588681.5032457	480782658.26851887	485372094.03060263	498394223.2867061	463442795.6411854	1833845083.4289591	2133292691.631327	1929281147.0245204	1998138760.0398116	2137020695.713688	2019591481.6960242	0.240214210008805	-2.0576065978702247	1.1488118748333e-12	1	1.07112552484833	down
Com_6156_neg	AKB48 N-(4-hydroxypentyl) metabolite	C23 H31 N3 O2	417.2099	5.243	416.20285	Invalid mass	No results	No results	52309150.42694992	40576779.68858309	45371587.2206508	39841151.84757434	34048287.340273865	32616573.256941736	536496.6365799464	826875.1318269492	577684.3593081471	571729.8398323065	540359.7179406584	599905.5631121447	67.0024900074334	6.066142806198438	1.28923650996012e-12	1	1.07092946647059	up
Com_3329_neg	(R)-3-Hydroxy myristic acid	C14 H28 O3	244.20326	7.301	243.19598	Full match	No results	No results	2386920.4593771673	2579844.2907274296	2173962.4523764583	1769983.4243388844	1695407.0252130749	2262740.625833678	103915701.71321164	135646942.57142854	111381873.66253741	109879852.13251914	103620197.70462975	142905165.81751537	0.0181930630161379	-5.780467731657438	1.39549112390623e-12	1	1.07124190171314	down
Com_14927_neg	Leu-Pro	C11 H21 Cl N2 O3	264.12346	1.791	263.11606	No results	No results	Full match	934433.3446823566	1003092.0004089942	919015.7457974694	785129.3923919415	839319.8374200271	938530.9195939087	16986343.413484633	17426140.04136759	17443715.185724486	17815849.233556837	18263297.051830217	15745310.35767609	0.0522712865333314	-4.257837521534591	1.61926070449041e-12	1	1.07276339347927	down
Com_4900_neg	2-(1-{2-[(3-furylmethyl)amino]-2-oxoethyl}cyclohexyl)acetic acid	C15 H21 N O4	279.14646	6.497	278.13922	Full match	No results	No results	56138318.13564515	69932400.14629026	65102708.73158478	64018958.019895524	53386199.688526966	53896479.169738695	1046843.0131723712	1272856.4584608262	1125939.2734496384	1148959.4583093163	1138523.4885065649	1114027.698677767	52.9380977711023	5.72623445017585	1.62421745919329e-12	1	1.07285363712576	up
Com_1450_neg	1,3-Dimethyluracil	C6 H8 N2 O2	140.05842	5.09	139.05106	No results	No results	Full match	254258643.46607348	280551942.2262438	265848727.2389954	287425016.9076045	273337553.3522982	245207961.9073758	3180572.2844164213	3467909.3945025275	2563913.124440539	3272141.7228425452	3098131.3403457627	2724357.223014188	87.7602907757325	6.4554964007106515	1.66911539429428e-12	1	1.07307407677928	up
Com_4393_neg	2-(Dimethylamino)Guanosine	C12 H17 N5 O5	311.12174	2.653	310.11392	No results	No results	Full match	75183937.38719422	79817584.92627332	69411285.42113796	74752179.39173512	61565948.35625736	68240222.40016526	1235887.5305070367	952324.8878762375	839911.9928290272	974849.5122220329	818741.2611580109	961121.1505442753	74.1800620011198	6.212959568560999	2.00758305358883e-12	1	1.07237856448353	up
Com_3364_neg	15(S)-HpETE	C20 H32 O4	336.22957	7.329	335.2222	Full match	No results	Full match	12162793.884601247	11186568.574784726	14211577.085771173	11134993.02014258	13172553.958162572	12813911.93355753	104505526.2295287	108253882.93810767	108509115.39850436	114645963.99283068	136340718.12169307	115771717.67234015	0.108545749902518	-3.2036248564018313	2.0930307791834e-12	1	1.07052678231489	down
Com_2322_neg	5-Methyluridine	C10 H15 N3 O5	258.08491	3.882	257.07767	No results	Invalid mass	No match	170144488.86265314	163676126.22348812	153506373.89827526	150242150.0837618	134934660.855109	126767513.47986695	3371818.7719607935	3674152.104828074	2721613.5645939806	3845135.7143562017	3230191.706937318	4225329.127233462	42.6837396550495	5.415614675582112	2.2801845232977e-12	1	1.07152471601232	up
Com_2548_neg	��-Aminobutyric acid (GABA)	C4 H9 N O2	103.06319	1.312	102.05593	Full match	No results	Full match	4106428.588842098	4178123.742611728	3874793.90326672	4834057.252717988	4086493.2810169323	5524823.188632105	159763754.55008963	191018430.9901978	180102233.36245248	184625340.03963828	160529997.84098548	195284454.08638784	0.0248334908211293	-5.331569115680473	2.51163247748934e-12	1	1.07216895648569	down
Com_1279_neg	8-iso-15-keto Prostaglandin E2	C20 H30 O5	386.17991	1.791	385.17285	Invalid mass	No results	No results	330290278.6760827	323132918.22187793	321539697.43533003	328633391.4428286	241401118.93297666	259205079.4014313	4132658.1939865826	5159767.576283544	4489593.90724169	4831885.628246312	4411753.501812729	4951593.025257545	64.4881954414652	6.010963194389648	2.96455224878667e-12	1	1.07246321004571	up
Com_5351_neg	JWH 018 N-(5-hydroxypentyl) ��-D-Glucuronide	C30 H31 N O8	533.20748	1.459	532.20026	Full match	No results	No results	58349988.71440735	62356162.44553335	55841989.666683584	57869781.03511527	62962460.98141631	60286036.364357375	1094815.1000462074	1277618.5736178644	1201960.5636863895	1283550.9115636759	1169134.7007209007	1447221.1454822742	47.8528252262203	5.580532198690273	3.01758539184086e-12	1	1.0731575704594	up
Com_4400_neg	��-Aspartylphenylalanine	C13 H16 N2 O5	280.10521	4.709	279.09793	Full match	No results	Full match	51396867.28540218	77842380.79891686	74118069.15091819	50615755.209630735	58827907.74646128	76560235.75815499	486959.08916243364	593360.7142149587	598169.0102486919	550766.0430012475	759313.1052150326	552671.6479493428	109.950542423868	6.780710911296338	3.54172044311011e-12	1	1.07133291546308	up
Com_7657_neg	2'-O-Methyluridine	C10 H14 N2 O6	258.08489	4.625	257.07764	No results	Full match	Full match	36301768.29087207	39618071.54227919	39677249.60923941	36470068.58144184	35617704.932992704	29614789.013358574	2723146.9796303683	3186873.674873537	3761116.3148853155	3289951.0425815205	3124288.6561374613	3542823.173982747	11.0707886468633	3.4686860935553345	3.79101938458795e-12	1	1.0701397302844	up
Com_5155_neg	Lactitol	C12 H24 O11	344.13212	1.467	343.12555	No results	No results	Full match	64785031.412740745	62052324.30447638	58839488.471231386	62434028.05636442	56861396.195570864	57417499.62282898	1140721.3460651871	1326659.4007163788	1252587.695144533	1381237.0455066315	1218941.3473827946	1534277.7002649775	46.1382965034113	5.527892833380521	3.96115457095754e-12	1	1.07299119810757	up
Com_1626_neg	Prolylglycine	C7 H12 N2 O3	172.08456	2.235	171.07724	Full match	No results	Full match	250210921.3257942	236146097.9073436	245938908.08463895	241664133.95092222	221399349.78663749	213060078.70183054	7390480.508330409	8260974.6767753195	7197110.82185823	8957660.499457268	6624302.627579137	8288060.305597347	30.1468752942147	4.913936570274472	4.23582436645809e-12	1	1.07255061113511	up
Com_121_neg	3-[(methoxycarbonyl)amino]-2,2,3-trimethylbutanoic acid	C9 H17 N O4	157.11009	5.77	202.10832	Invalid mass	No results	No results	4202714081.459305	4059646202.959877	4256585367.2277317	3784503379.948586	3698211916.3693786	3748792845.7365227	13220268.282901598	16502147.286615461	11395008.057857992	14574052.601794401	11935184.030013854	13963776.201579634	291.093599004376	8.18533930547664	4.28579325307537e-12	1	1.07320127558022	up
Com_4848_neg	D-(-)-Glutamine	C5 H10 N2 O3	146.06891	1.636	145.06168	Full match	Full match	Full match	66638344.18666493	61732945.641430475	56124108.83909926	69547888.36691259	51108167.952376164	50373928.9658121	3848150.2469351836	3165135.984223233	4328791.094301517	3299679.0762736904	3205245.8514041193	3300194.9231407363	16.8119387637384	4.071414201587923	5.027292465786e-12	1	1.06998914294731	up
Com_4040_neg	gamma-Glutamyltyrosine	C14 H18 N2 O6	310.11613	3.898	309.10886	No results	Full match	No results	68429328.3395909	66196874.86497209	90315763.78254265	73010802.20533347	60442833.39575669	59194588.63210618	555604.029398114	636621.1772688694	588360.6815622695	621492.1478944758	527793.9211601632	659594.012717282	116.337693325496	6.862174794438657	5.27456279280404e-12	1	1.07258304943486	up
Com_130_neg	N-Acetylvaline	C7 H13 N O3	159.08933	5.333	158.08206	No results	No results	Full match	3569969806.4811764	3352835830.1993732	3840078469.378122	3514405161.514589	3477483320.850374	3317683601.1359687	55137028.57366661	49189933.88774712	43568487.350378044	43540442.850783534	44226395.195952825	40305481.1399709	76.3583960041153	6.254714892479748	5.33854013899693e-12	1	1.07310192599845	up
Com_826_neg	Adenosine 3'5'-cyclic monophosphate	C10 H12 N5 O6 P	329.05245	2.077	328.04526	Full match	Full match	Full match	1465262.6373600902	1158477.4340427485	1159476.474454097	1938847.3740310199	1574835.1574357036	1348224.2413365769	535321396.56868714	687279757.1122613	554216627.3090976	576592378.1088157	512385271.2658778	629870273.2074642	0.00247309784509023	-8.659464965341034	5.61463178549122e-12	1	1.07257991779379	down
Com_360_neg	O-Aceyl-L-Serine	C5 H9 N O4	147.05304	1.794	146.04581	No results	No results	Full match	1244694392.3471906	1170589334.200599	1251185883.290607	1280085976.034932	1092413837.7316523	850763063.727827	36456335.00888587	54078243.429330744	42419453.77912888	53420832.75573087	41711759.49344268	49127813.277285196	24.8534403309114	4.6353736651781015	6.79307734644773e-12	1	1.06966561853898	up
Com_75_neg	4-Oxoproline	C5 H7 N O3	129.04239	2.095	128.03508	Full match	Full match	Full match	240090128.89238462	223695426.76058093	216440699.13810262	238472023.28620404	199684028.87518245	203852181.55594203	7147726257.454314	9283714322.660305	6785878839.242905	8057543525.98545	6545938708.188946	8107910939.076033	0.0287888428364353	-5.118346388636044	8.16614353153178e-12	1	1.07223139698306	down
Com_8192_neg	Nonanoic acid	C9 H18 O2	158.13041	6.154	157.12306	No results	No results	Full match	30147999.480376348	36322799.278423555	31848344.56283303	30259498.125658788	28317277.251611996	26248626.00320736	3278354.036631007	2984020.387262994	2625967.7175471038	3175322.4990595165	2646355.594626343	2403914.2633179715	10.701486833361	3.4197393492797983	9.54288842093393e-12	1	1.06954112812393	up
Com_5406_neg	DL-��-Aminocaprylic acid	C8 H17 N O2	159.12559	5.77	158.11829	Full match	No results	Full match	61230530.822861776	61412646.01456483	62779999.383860074	56141857.68840026	55007070.561565205	56262330.29167592	1482964.7013891307	1411157.7932377758	1214624.135993151	1134659.4834322191	1110907.6179538548	1251671.2402392768	46.3890523121512	5.535712468375709	1.09438659177786e-11	1	1.07279627293319	up
Com_865_neg	Thymidine 5'-monophosphate	C10 H15 N2 O8 P	322.05645	2.344	321.04926	Full match	Full match	Full match	6163313.993176674	5707999.864127721	5066053.525925019	4655567.899887192	3844014.938248234	4036715.58342847	388799423.3674872	632837549.8717144	536955382.8976281	518132236.725128	369235815.1769921	651942772.6786836	0.00951406938352595	-6.715721738139961	1.36133502780621e-11	1	1.0701440925721	down
Com_4391_neg	Aldosterone	C21 H28 O5	360.19055	3.89	359.18332	Invalid mass	No results	No results	78832194.1466141	65972614.31279947	70985591.06551799	71589711.52550541	52552861.774255544	55127864.15617742	700622.8745703916	779050.2962169509	723849.8336121138	762665.2433819028	650732.9712107923	830209.5572699958	88.8349942595846	6.473056196007984	1.4281397475841e-11	1	1.07235315602664	up
Com_818_neg	Pseudouridine	C9 H12 N2 O6	244.06933	1.585	243.06204	Full match	Full match	Full match	527780852.88167584	487660979.5771939	542197110.1157564	511070104.66455835	468169396.2664419	435078297.0675372	16241927.394443085	20590095.37743728	20627938.890288536	21421263.054053348	17946791.70815746	23852743.608802736	24.6265994658634	4.622145523681012	1.93115928167045e-11	1	1.07162549245502	up
Com_982_neg	DL-Dihydroorotic acid	C5 H6 N2 O4	158.03252	1.49	157.02527	Full match	Full match	Full match	437948168.86560273	409345391.5396677	412120943.00551015	410213695.44028294	414122732.68403906	390869616.6254506	1051515.2869090568	1147500.4544566397	1085138.3949493356	1213109.2114612598	1398815.9120991372	1339054.9054106176	342.028287468905	8.417971837995422	2.33008667779044e-11	1	1.07346173354495	up
Com_1068_neg	5-Aminopentanoate	C5 H11 N O2	117.07884	5.333	116.07158	No results	Full match	Full match	349348422.56157106	364069793.58862793	417057110.18659776	350951051.58575875	342685997.1449208	335596636.51505184	14626608.343036726	15150203.159426419	11617187.368334752	12195986.418532375	11005470.914239557	11303193.564433554	28.4551703908308	4.830618913306092	2.33221875265448e-11	1	1.07183338840071	up
Com_11484_neg	11-Deoxy prostaglandin F2��	C20 H34 O4	338.24522	6.922	337.23801	Full match	No results	No results	2712384.0912415674	3139174.6631415845	3107337.1380211487	2989704.072076613	2261569.1553968135	2861572.0235074703	23784488.937035207	27681157.230259214	22903491.792738367	26270000.900198832	23483153.701039255	28887840.796832334	0.111572617896036	-3.163945089877358	2.71378877769625e-11	1	1.06950108915321	down
Com_387_neg	(S)-2-Hydroxybutanoicacid	C4 H8 O3	104.04729	3.536	103.04002	No results	No results	Full match	1129525523.409813	1233909597.524066	1235929500.58755	1135099968.0871856	1063771377.9467661	826213461.6097455	81982580.32630132	91587016.82403119	79688732.41113533	88826719.96467184	62217874.42348606	85157897.14226928	13.5341770856904	3.758535265374431	2.86134559606477e-11	1	1.06840898344158	up
Com_9431_neg	Morphine-3-glucuronide	C23 H27 N O9	461.16432	5.054	460.15704	Invalid mass	No results	No results	29339542.473899283	29997510.441373322	27579000.172498323	26257396.339162506	28844925.47525919	25372909.265548196	552083.1219128942	609980.4600768415	551915.2081319044	584948.8699065296	478963.360632653	719652.7863291182	47.8596676425338	5.580738473123299	3.12840136740376e-11	1	1.07247687043857	up
Com_10704_neg	5-heptyl-4-hydroxy-6H-pyrido[3,2,1-jk]carbazol-6-one	C22 H23 N O2	333.17849	5.574	332.1712	Invalid mass	No results	No results	24708578.437371653	23427590.41634995	25249360.325378466	24285723.64006214	18458991.546903107	19886447.41520618	901831.4895084184	886264.0122541006	854971.8006034442	819383.2350805982	772496.0783914713	936799.2415943639	26.2999566356881	4.716988515639567	3.30652320345188e-11	1	1.07199805729445	up
Com_238_neg	N-Acetyl-L-phenylalanine	C11 H13 N O3	207.08944	5.714	206.08224	Full match	Full match	Full match	1828303571.6271906	1977857207.0446599	1970854445.622381	1944586068.2601552	1808764679.5520966	1789887098.90221	8678344.002611509	10200557.130511144	7955094.728772992	9792789.81337214	7405883.138680312	9667255.151537439	210.805756043241	7.719770450021508	3.38511433812913e-11	1	1.07323838670183	up
Com_2284_neg	12-Epileukotriene B4	C20 H32 O4	186.10022	4.752	185.09261	Invalid mass	No results	No results	147016049.3832645	148984037.94794056	122917064.82795557	172303214.20600918	84990131.84742095	114009356.12790215	1279399.8849384778	1680720.7996878058	1561782.1127595983	1764004.327252222	1071761.3543464104	1390133.2288166713	90.3335352967346	6.497189766144948	3.57957838948038e-11	1	1.069540091785	up
Com_1921_neg	N-Methylglutamic acid	C6 H11 N O4	161.0685	1.33	160.06122	No results	Full match	Full match	14491750.478611715	18209440.17594967	17272155.158692203	16958418.53310902	21012603.86585694	19757173.089673687	219854474.5438809	275022564.2222436	230010183.61272773	251597315.24005866	180215980.74604517	262452231.27188954	0.0758914368657309	-3.7199190800008264	3.98387845831313e-11	1	1.06843740902394	down
Com_2576_neg	N-Acetyl-L-tyrosine	C11 H13 N O4	223.08416	5.198	222.07686	Full match	Full match	Full match	148424937.113096	143565918.40843046	138323816.1725718	141097215.9259652	142129477.9880406	127307193.299923	1939195.4631879944	2163146.4979879865	1698773.7137637108	1938056.653954393	1552270.0422740786	2090350.9483832503	73.8766322055449	6.2070461949502205	4.54226889078557e-11	1	1.07291511694358	up
Com_3184_neg	Asp-Phe methyl ester	C14 H18 N2 O5	294.12122	5.605	293.11386	No results	No results	Full match	86054605.53227058	96107711.52818048	110252015.00443919	115311334.62047741	91567814.95333439	96726965.15206951	7188087.58959597	7725658.804243435	5370318.562307762	7940941.743166113	6058417.364461347	6264961.677440529	14.6989932125695	3.8776454379098766	5.16907699246356e-11	1	1.06939965355144	up
Com_5807_neg	Sorbic acid	C6 H8 O2	112.05228	1.927	111.04501	Full match	No results	No results	55883293.28875927	51196752.95642644	54442515.6385993	50809051.316075146	50227396.71353829	48446104.85408563	1121623.1312533857	1367812.9444829698	1164830.3134966928	1387302.818760061	1117915.4373172212	1468683.603309566	40.7706155175263	5.3494578323706685	5.4100233702515e-11	1	1.07267593422554	up
Com_32_neg	3-Phenyllactic acid	C9 H10 O3	166.06263	5.737	165.05533	Full match	Full match	Full match	21830262315.536736	20478305265.03564	21057240473.15937	20285289326.557007	19126964685.750244	18534386972.48996	34619264.79849124	30319903.558674764	25081315.449023094	25207059.81310514	21559813.203750942	24529349.648835413	752.01416946654	9.554616035223544	5.5106314867103e-11	1	1.07315713692038	up
Com_7496_neg	indole-5,6-quinone	C8 H5 N O2	147.0317	5.2	146.02454	No results	No results	Full match	40042156.17300651	37752744.81368036	38623053.26501718	36482708.897688925	41153277.58038456	38064660.03192459	2601157.5028437963	3034934.8127131583	3030819.334286711	3365497.4713212005	3315677.516812313	3073635.6937803677	12.6002659567585	3.6553822802353464	6.0171770796463e-11	1	1.07242712342876	up
Com_72_neg	N-Acetyl-DL-glutamic acid	C7 H11 N O5	189.06357	2.223	188.05629	Full match	Full match	Full match	5235956066.068064	7610951343.867068	7861839335.570907	6196701183.875934	6448766824.989076	6606948980.094722	530191753.42695206	725570551.3178699	579930597.6268919	650807475.2826116	518934494.1537026	705041602.9927034	10.769819996396	3.428922232190373	7.30285217304077e-11	1	1.06713793207028	up
Com_6763_neg	DL-Mandelic acid	C8 H8 O3	152.04715	5.159	151.03989	Full match	Full match	Full match	6944961.295998622	9233065.451444319	8268209.031793695	8307274.686746122	7650153.93977186	9374287.40235838	45719715.91300145	61179226.62409576	48051991.228948474	57795221.867971264	52078109.479232535	47814473.41266607	0.159218758503232	-2.650917776560383	8.73158557494106e-11	1	1.06692154722362	down
Com_5354_neg	Valproic acid	C8 H16 O2	144.11484	5.925	143.10753	No results	No results	Full match	5464285.541736465	5054790.558526186	5506699.986029763	5763668.47962386	5148839.641828999	4708667.458035483	60941071.325713	72892895.07917117	57267854.64848801	77838171.7287328	67941904.02158022	76665368.84423617	0.0765255976634211	-3.707913782558405	8.81169805225105e-11	1	1.07102614439127	down
Com_7731_neg	L-Carnitine	C7 H15 N O3	161.10487	1.326	160.09749	No results	No results	Full match	14015436.291814575	14585749.526860408	15080795.692201095	14848473.037404368	15904735.014838452	14284699.731846591	43751108.46617226	48870506.741081	41004551.62975591	42636653.28736029	44267222.22245952	47151563.33824774	0.331438124289135	-1.593188534091989	9.4338955850851e-11	1	1.06929910448054	down
Com_8503_neg	1,7-Bis(4-hydroxyphenyl)-3,5-heptanediol	C19 H24 O4	316.16319	5.021	315.15594	Invalid mass	No results	No results	24591727.903674275	34591754.035926454	32896577.30806153	22806612.13116724	23612905.10913571	21120818.97120025	585033.8033029306	646386.7021740451	603747.954970031	619861.1196687908	520184.1379254756	762604.7418093367	42.7041594378409	5.416304691854763	1.24056031724971e-10	1	1.07014095546661	up
Com_4821_neg	L-(-)-alpha-Amino-epsilon-Caprolactam	C6 H12 N2 O	128.09462	1.605	127.08736	No results	No results	Full match	60648088.38529183	62967100.779604845	73089268.07230644	60949823.17348457	53706646.90494419	46755504.0572926	1285054.4675115682	1049061.223566157	961725.7067659348	1330047.8896205525	952125.379633644	1715003.3555364117	49.104010200097	5.6177689454872715	1.28151626263155e-10	1	1.06941125309178	up
Com_253_neg	D-threo-Isocitric acid	C6 H8 O7	192.02689	1.969	191.01956	No results	No results	Full match	13260556.744867684	8485281.215948524	10853959.50667793	16397903.579613421	13260202.417058034	22487828.142908446	1414209323.71672	2409155294.016068	2150277034.5668793	2079758307.5625503	1272493073.8097503	2296748704.257994	0.0072914345566129	-7.099581598490804	1.62664125900458e-10	1	1.06710144402487	down
Com_1094_neg	��-Gluconic acid ��-lactone	C6 H10 O6	178.04743	2.233	177.04013	Full match	Full match	Full match	374828090.6979242	367031414.2592504	407366050.293646	341468171.83304346	368723893.4601147	269523805.93734795	42996619.785227865	46520842.318238914	41172840.75888948	45740753.642317854	36029295.27084181	37489666.816291876	8.51746856621799	3.0904247180545124	2.03863961788117e-10	1	1.06778531512389	up
Com_3214_neg	Hydrocinnamic acid	C9 H10 O2	150.06779	5.238	149.0605	Full match	No results	Full match	114823586.89108849	105596696.25025655	114417101.15415244	104126397.40131299	75615076.36074665	75411233.46560349	769826.1606007185	936284.9106401	897624.9611627538	780807.6850339585	756009.0553552714	844357.5336130183	118.355207066614	6.886979368968743	2.25938003760704e-10	1	1.07198233982846	up
Com_408_neg	Azelaic acid	C9 H16 O4	188.1047	5.924	187.09743	Full match	Full match	Full match	65859165.2319849	62821634.88918363	66128803.14262507	63394364.609903336	61175242.47704633	69364157.41297883	1211877791.710223	1354792400.6438775	1102324206.9620647	1440331752.6089702	1239440780.5765254	1470595977.7486858	0.04971547838688	-4.3301611002520435	2.51272529201098e-10	1	1.07240685806904	down
Com_369_neg	Prostaglandin A2	C20 H30 O4	370.18507	2.009	369.17792	Invalid mass	No results	No results	1042760510.2337668	1055724855.704495	1307396120.5908422	949498214.1724975	752885952.6039296	750298913.7937912	2777871.386180542	3226191.023275676	2937475.8384266356	3335216.1337840357	2893227.906460723	3435000.6801406015	314.892229522134	8.298714346840937	2.82991201787132e-10	1	1.07235265498878	up
Com_3644_neg	N1-(3-cyano-4,6-diphenyl-2-pyridyl)-4-methylbenzamide	C26 H19 N3 O	389.15425	1.428	388.14673	Full match	No results	No results	61093468.31381109	91274157.79350393	57327622.846539676	93374985.12553568	91041154.61106287	96522431.20192803	1332833.2425001427	1855474.2098884187	1411613.3092610238	1728950.4650772803	1706040.970597937	1884391.419233902	49.4625266912232	5.628264033600071	2.9536494494911e-10	1	1.06940280691683	up
Com_10823_neg	Cyclic ADP-ribose	C15 H21 N5 O13 P2	541.06081	1.545	540.05396	Full match	Full match	No results	18784382.717801206	21467697.45796526	17130358.125993915	21648411.48957064	24870240.990187768	17569423.496491563	741852.5659083666	808387.2503503424	779818.4951524702	805594.0528852232	694458.1030203346	829749.214585134	26.0674188859767	4.704175833696665	2.97330996208477e-10	1	1.07172298044054	up
Com_5202_neg	Cytidine-5'-monophosphate	C9 H14 N3 O8 P	323.05135	1.578	322.04404	No results	Full match	Full match	2287624.2198581607	1295308.531322806	1718529.1342604102	1625610.7017161727	1271728.3699453988	1777681.9332721177	41835818.18514498	75598053.40744735	69036872.90105753	75957428.31987917	51251222.36282083	83473028.75880484	0.0251200352537795	-5.31501770084705	3.29320916823925e-10	1	1.06601877324099	down
Com_550_neg	D-(-)-Mannitol	C6 H14 O6	182.07863	1.3	181.07159	Full match	Full match	Full match	754534988.6723338	792493164.5590278	832724056.9927279	546186705.7178164	781242578.8738513	820422979.539101	83340040.50771046	100085569.2833062	79399738.0892599	87130201.27549662	70576376.55380446	92081624.25742066	8.83239328075963	3.142804412556461	3.51363529023523e-10	1	1.06643092930209	up
Com_6056_neg	Tetradecanedioic acid	C14 H26 O4	258.18262	7.226	257.17542	Full match	No results	Full match	15331859.922636913	11888157.723071408	11583763.595542625	11906205.733381677	13384555.2384476	14431283.844099425	56235147.438219495	69364187.24508427	53201358.83934994	60107416.00916344	56758114.94296153	69164436.85982949	0.215239107836824	-2.215987862920977	4.95540769428513e-10	1	1.064042812319	down
Com_2547_neg	N-Acetyl-DL-tryptophan	C13 H14 N2 O3	246.09993	5.648	245.09264	Full match	Full match	Full match	141987167.2098399	149114633.19402465	156356199.2730236	133274319.84941496	133311390.31915002	139204793.49967209	4555773.692373358	6386901.656803204	4182268.884000446	5058100.181200781	4953736.361425549	5533205.3271103995	27.8203094217922	4.798066560734541	5.55489406888219e-10	1	1.07172694520536	up
Com_17819_neg	��-Estradiol	C18 H24 O2	272.1732	4.673	271.16589	Invalid mass	No results	No results	7422041.946748426	10215126.01309765	11575385.657566503	10070450.14046217	8301535.225425307	7905206.716055838	510836.2473907953	617377.5093778054	659206.2114153178	591346.2079777904	511663.88693412725	569319.3512196027	16.0386603346923	4.003481737352803	5.65527261893452e-10	1	1.06910156123386	up
Com_1316_neg	Hypoxanthine	C5 H4 N4 O	136.03839	1.847	135.03108	Full match	Full match	Full match	1119908.4616413363	1497487.4446512093	1536361.6967032386	936227.3893505272	1170847.0170432373	1160578.3495204577	364147316.12585396	401281417.7348593	340466599.8740218	359179194.1994293	383299176.9644833	384791006.3324161	0.00332327047870054	-8.233180566895548	5.68495439623385e-10	1	1.07277895462787	down
Com_34872_neg	Trehalose	C12 H22 O11	342.11655	3.398	341.10916	No results	No results	Full match	1870983.3513751633	1700618.0399976557	1775955.3173179869	1460577.6977161674	1691184.9569889165	1652565.9944030861	542454.95148728	587062.9503864881	551279.8151743015	585552.8448025559	533439.3315793526	631876.213186102	2.95829636170799	1.5647665886605382	6.16377332409518e-10	1	1.06555834680825	up
Com_13005_neg	Octanedioic acid	C8 H14 O4	174.08892	6.211	173.08163	No results	No results	Full match	15491250.94134662	18813713.85105596	15464122.696553348	18462336.017447487	15166287.888935303	15511982.680514153	2360235.9955389416	2721117.3976757675	2300884.2439463744	2035657.423399076	2142659.481787013	2953718.994806483	6.81464999420493	2.7686395609788392	6.79133131108769e-10	1	1.06664121469448	up
Com_5184_neg	5-bromo-3-spiro(ethylenedioxy-2-yl)-1,3-dihydro-2H-indol-2-one	C10 H8 Br N O3	268.9697	5.716	267.96237	Full match	No results	No results	15181076.212942047	15177112.451432139	13495655.777116807	16946848.302351065	13153496.916661398	12624872.361714475	73189103.95396361	68058396.81920901	62991343.126264766	69899049.5340941	73035150.64985263	77241250.68581118	0.203996573841372	-2.2933831728061316	7.37585522350989e-10	1	1.06783207148474	down
Com_1436_neg	5,6-dihydroxyindole	C8 H7 N O2	149.04736	5.334	148.04063	No results	No results	Full match	291012311.8338118	290829083.6296636	304037922.8534091	276338977.5208037	262498044.51828095	259303220.9178451	5628318.835049906	4090523.9509828254	3826858.1115201996	4358125.473284581	3984108.195419151	5589943.841498937	61.2863750353631	5.93749446972101	1.01013451953711e-09	1	1.0720517581695	up
Com_555_neg	2-Hydroxy-4-methylthiobutanoic acid	C5 H10 O3 S	150.03491	5.237	149.02766	Full match	No results	No results	785523481.8548853	835328598.123656	825194943.7040734	816636986.4740598	790104570.1154869	704215684.9484092	8614094.058888728	8692550.536883835	10870123.297424823	12066668.821620554	7677695.480051182	10959043.53763141	80.791271527996	6.336127531385702	1.02052344363256e-09	1	1.07219103446048	up
Com_329_neg	O,O-Diethyl thiophosphate	C4 H11 O3 P S	170.01882	1.883	169.01147	Invalid mass	No results	No results	143732944.92483044	125161896.52291973	122481605.13830811	137373109.35388604	190929164.72984293	131435842.32728733	1477597807.0100424	1810180573.9359994	1578560731.7159152	1610263124.3846223	1467273542.6813273	1808598777.4923027	0.0872716517231982	-3.518343087581353	1.03730350901333e-09	1	1.06861083360406	down
Com_1459_neg	L-Anserine	C10 H16 N4 O3	240.11928	9.98	239.112	Invalid mass	No results	No results	106570582.26378618	93292577.65378599	91784438.10447063	92493319.3528101	111017067.89158487	97680666.95974618	293285554.45403373	320974938.2309934	253589605.0005153	274671918.19533867	317160285.383369	276669136.8613928	0.341427800391689	-1.5503475618458893	1.2316891763173e-09	1	1.06257866620737	down
Com_4809_neg	15-Keto prostaglandin F2��	C20 H32 O5	334.21376	6.875	333.2067	Invalid mass	No results	No match	5659747.838847637	5017253.634591666	5444179.280231158	5155884.090077269	5632092.625782142	5283722.915386584	64621118.38139806	68662098.90182428	75724175.47720662	80376284.63723564	79202658.86172122	91564756.90609926	0.0699615427694722	-3.8372940863166765	1.32540803024321e-09	1	1.07159363601622	down
Com_2604_neg	2-deoxyglucose-6-phosphate	C6 H13 O8 P	244.03429	1.372	243.02705	No results	No results	Full match	125664047.33444637	98461050.48774186	135955650.13000593	120796478.1382894	99341888.7891575	142754380.62707976	14037309.995183116	15194954.765783975	9328421.280538278	11454099.541028315	10740352.874453107	9697996.250957698	10.2617647675114	3.3592069547210617	1.33055899314455e-09	1	1.06354686659158	up
Com_1683_neg	2'-Deoxyuridine	C9 H12 N2 O5	228.07424	2.701	227.06699	Full match	Full match	Full match	240742939.9418457	184434974.29665965	214045936.60791668	228749072.14811507	199281579.5172807	221935797.78653076	41491179.963259034	50190776.5990038	47086422.90647778	47457475.64040088	39013894.43618749	55442858.61864332	4.59305372973168	2.199453660363571	1.33977915271044e-09	1	1.06412763800651	up
Com_410_neg	11-Dehydro thromboxane B2	C20 H32 O6	368.22291	9.918	367.21579	Invalid mass	No results	No results	387333658.9000741	312537537.7935168	323208996.64751446	308272554.60977805	302185459.9677431	298947592.9152506	1224457395.5993412	1182075423.3291285	1017176580.0329291	1187439510.825129	1428116956.0844495	1315742286.3896384	0.262744209228363	-1.928269126740197	1.35518740390629e-09	1	1.06277041544656	down
Com_10740_neg	Vanillyl alcohol	C8 H10 O3	154.06283	5.876	153.05556	Full match	No results	No results	15286855.391445763	24899586.929727018	23919516.140353516	22287792.14743603	18099817.103482123	19406792.46090676	1778246.0734642986	2096759.2286145708	2465876.061479049	1954697.193494457	2423865.6869494054	2444803.458278696	9.41188307721432	3.2344833982321175	1.45414531257187e-09	1	1.06436004764518	up
Com_186_neg	Guanosine	C10 H13 N5 O5	283.09147	2.759	282.08426	Full match	Full match	Full match	2164452681.5803676	2333128331.267771	2299055812.9513106	2323869497.3976374	2084965053.75984	2470772558.4641123	3536084.95437785	2876599.642559123	1980430.834431614	2827992.441709138	2248064.2310836287	3468824.2066986905	807.429856780186	9.657193124911592	1.6684381340853e-09	1	1.07268742692527	up
Com_2426_neg	Estriol	C18 H24 O3	288.16817	3.88	287.16092	Invalid mass	No results	No results	106036999.40639536	162051917.84495988	147418294.33780858	104892704.8085351	100224093.17743944	93248205.68999352	567109.6467239528	630591.6553733605	585910.3924813609	617328.9974412528	542146.757826398	672001.8226908937	197.470148438162	7.625490767341636	1.79499903098099e-09	1	1.07196397459523	up
Com_2639_neg	6-Ketoprostaglandin F1��	C20 H34 O6	370.23509	6.147	369.22784	Full match	No results	Full match	136795191.23826185	144020304.5782584	94844534.451739	143661398.72504166	127096053.36988182	94007527.91244824	5979662.343826044	5215449.698428244	5085904.246230695	8476859.69676707	6425572.21498816	9432918.083680168	18.2297206278829	4.188220547001861	1.84285664123679e-09	1	1.06294141954842	up
Com_13991_neg	LPC 19:0	C27 H56 N O7 P	583.38475	10.689	582.37695	No results	Invalid mass	No results	1314416.3149679631	1171074.5749143464	1097536.3872739344	1076706.5363713866	1688210.3062579415	1382760.0711861453	9052208.288878681	11610327.27460408	9104333.177302385	7809693.560803627	12802530.59673007	10170340.408754664	0.127675913195848	-2.9694417169930176	1.95156218098394e-09	1	1.06115870212438	down
Com_3404_neg	Pimelic acid	C7 H12 O4	114.06788	5.468	113.06071	Invalid mass	Invalid mass	No match	99773888.62910378	108401419.59945956	110247684.90737647	104410978.52035677	107991370.9352129	100614818.14758602	24189662.224310666	30264939.064901467	27103427.362975493	29275278.115977667	26151996.79598595	28997203.232347496	3.8042572854576	1.927614820305131	1.99129470793638e-09	1	1.06947232663607	up
Com_9185_neg	LPS 20:5	C26 H42 N O9 P	543.25919	10.671	542.25208	No results	Full match	No results	2274104.8403384993	2026105.6781503703	1898875.4037248273	2179220.030220821	2920815.2586451233	2467188.6170796566	21336625.703952685	24752997.666307546	15900703.445117744	17938000.671105545	26662252.83064275	19672755.113780424	0.10902856146781	-3.197221977404991	2.0067700724424e-09	1	1.06285614055023	down
Com_12130_neg	Levodopa	C9 H11 N O4	197.06928	6.125	196.06113	No results	No results	Full match	20124242.38079664	18486392.689849854	21320767.495546035	16634257.262898998	18798203.04565865	17225861.531727254	2276806.486525323	2436933.90848107	2088097.8373666746	2740059.1777664684	1861497.6074976681	2777683.5437016822	7.93943309174133	2.989035996671435	2.17705800527222e-09	1	1.0670299820795	up
Com_12718_neg	Citrulline	C6 H13 N3 O3	175.09533	1.317	174.0881	No results	Full match	Full match	6523273.224393101	6788716.909358132	7019128.673071183	6910997.600880415	7402618.79139337	6648597.827359262	19473696.338056166	21995195.263057925	21181392.791870996	22446196.59141703	22114637.138566952	24993498.534111485	0.312344107721777	-1.678791780737909	2.18058427297246e-09	1	1.06816461366509	down
Com_11777_neg	Prostaglandin B2	C20 H30 O4	334.21364	7.423	333.20636	No results	No results	Full match	954030.8519462309	939214.8482722178	978402.2224045441	899700.4732340683	886134.3007920738	937889.3492379198	24345789.87053432	21065958.540816333	20121998.641244195	26686056.21559179	25045517.551031515	27675415.12408013	0.0386045510909783	-4.69508525292006	2.37377816072072e-09	1	1.07233092876812	down
Com_2811_neg	5-Methoxyindoleacetic acid	C11 H11 N O3	205.07682	6.556	204.0696	Invalid mass	No results	No results	61639828.040737666	61917262.56629658	53990244.479986414	55454089.015675716	52188497.670873575	53901893.881048016	138970330.30798352	162622615.61064515	145989616.72093076	168569468.9180526	143625051.06070432	172131201.43315652	0.363868227654781	-1.458512011847562	2.41719130460784e-09	1	1.0621566911042	down
Com_697_neg	Hydroquinone	C6 H6 O2	110.03665	5.538	109.02939	No results	No results	Full match	616999870.4703691	623022104.9411322	664670687.6079935	637016571.7028518	638297686.1202418	575953290.259393	2905447.5515234238	2215699.0954780527	1856775.635137472	1718594.6547784377	1845151.6507427904	1751886.2588091632	305.52271153536	8.255135818923653	2.43370450744825e-09	1	1.07266472468091	up
Com_7041_neg	Deoxycytidine	C9 H13 N3 O4	227.09034	1.6	226.08296	No results	No results	Full match	13219249.926133646	11694974.849767342	12331060.561460923	11229989.786535516	10207259.612923486	9361256.035765281	42731956.55382713	50606175.09359451	42226676.30249095	46411453.31923064	55416329.21569212	40435271.21868356	0.24491348835704	-2.029655863860346	2.4890930140292e-09	1	1.06037899112108	down
Com_3517_neg	N-[3-(tert-butyl)phenyl]thiomorpholine-4-carbothioamide	C15 H22 N2 S2	294.1212	5.447	293.11395	Full match	No results	No match	103284926.13270181	77337363.15552495	82396670.09486167	98052029.40860978	67921665.39571409	74605412.06477965	10066653.64392024	13000964.41428206	13378423.909960628	13519493.376728926	11689089.536509108	12535801.700426802	6.78791172196258	2.7629678024888618	2.56447029695729e-09	1	1.06442130409697	up
Com_445_neg	2-Isopropylmalic acid	C7 H12 O5	176.06838	5.468	175.0611	Full match	Full match	Full match	1021971363.1644604	920512958.0800233	1109616481.4750242	927689783.1390208	880475661.156618	1012523788.4371879	23548470.185706336	29927775.517068636	25295668.115015257	34686426.45886243	24346662.07925586	38062074.518543944	33.3933453596024	5.06148872533386	2.80791187061045e-09	1	1.07042168980831	up
Com_5831_neg	Flavin mononucleotide (FMN)	C17 H21 N4 O9 P	456.10441	5.342	437.0867	Full match	Full match	Full match	3555708.503919553	4220651.954362959	4140874.0153195206	4322002.653557161	5714804.300793769	5566110.620657939	54150769.53350272	60218163.463117205	63135225.18603954	69993584.85329357	57996302.730223656	68333973.75310303	0.0736171464193619	-3.7638143613570683	2.92698241480347e-09	1	1.06815925813251	down
Com_1295_neg	LPE 20:5	C25 H42 N O7 P	499.26903	8.57	498.26193	No results	Full match	No results	3411472.4633431495	3113084.5294409865	3336806.2796351733	3366347.489333167	3837366.5490478664	3601087.550163732	209954161.13433763	246970812.1992928	156346880.0939567	201858938.79366955	276100670.0825472	242367023.6296001	0.0154965419344335	-6.0119098768974535	2.9455092972421e-09	1	1.07147262186043	down
Com_9268_neg	��17-6-keto prostaglandin F1��	C20 H32 O6	414.22522	7.114	413.21783	Invalid mass	No results	No results	22866475.39926879	19684281.241126753	24682408.980669476	23263905.79886882	31009735.084213603	26218700.11987538	636297.7897277302	714301.330401394	638299.7190013905	653464.8501564686	647805.9174981241	682764.0647103052	37.1829783325879	5.216570428715591	3.07478675933639e-09	1	1.07216364593062	up
Com_26749_neg	Prostaglandin G2	C20 H32 O6	368.21976	5.845	403.1886	No results	No results	Full match	4839670.620670728	4349208.694556632	4738487.037987349	3681187.4145709537	4486478.852508174	4241478.807657356	1462164.1300909927	1663600.8236883695	1355636.9411906207	1449716.3056416453	1394598.4652575068	1451706.3655175595	3.00048332338272	1.5851949114158705	3.12737669280333e-09	1	1.06316845575731	up
Com_529_neg	LPC 18:1	C26 H52 N O7 P	567.35385	9.643	566.3468	No results	Invalid mass	No results	4451506.447495509	8450011.331601333	8321088.230604954	3462903.2466566823	8235151.344432244	5447064.705448906	532140773.28352714	536365327.80944234	328020586.23998684	372843759.03799456	650396820.1284385	391754156.582499	0.0136466060657586	-6.195313994741079	3.25494602434323e-09	1	1.06367505166926	down
Com_1328_neg	Mevalonic acid	C6 H12 O4	148.07343	4.025	147.06615	Full match	No results	Full match	285763127.7657498	320973408.44573194	292403058.62624234	269697685.38067174	236198761.0283154	253702776.45768315	14375649.865148183	17660158.805382706	10352244.227375858	12885974.861187968	10660912.371948125	15721443.036671141	20.3136454659951	4.344377262328948	3.8894111648131e-09	1	1.06825949450364	up
Com_6085_neg	Fumonisin B2	C34 H59 N O14	705.39341	6.96	704.38623	Full match	No results	No results	52671524.719536744	29144666.34778545	40738251.744283296	48000082.53500925	42131567.29349633	51610657.23082904	766541.8940200143	922451.5119223921	812377.0583332585	797977.889687336	816502.2161908981	953630.3277372896	52.1348743972746	5.704176847206114	4.10482262590768e-09	1	1.07064812215767	up
Com_3783_neg	3-Methyladipic acid	C7 H12 O4	160.07335	5.468	159.06612	No results	No results	Full match	86489909.82763132	95852116.7530522	95108605.65790372	92346316.83691104	95590110.35690531	89147162.69446167	22942136.72297638	29011126.90453127	25823419.241696794	27748849.920577105	24933052.068660192	27718830.069969606	3.5057737059228	1.8097328746258334	4.10873561573714e-09	1	1.06862523419672	up
Com_3359_neg	Uridine monophosphate (UMP)	C9 H13 N2 O9 P	324.03553	1.477	323.02829	Full match	Full match	Full match	7517688.5807444565	9126930.51527409	7503524.261616184	6312140.082803742	12435080.178721387	9897324.671614181	104239082.10431938	134332079.28767794	119676545.72375086	136546721.65460122	84791712.93654633	109026004.20197636	0.0766653458037617	-3.705281590335977	4.23095501801375e-09	1	1.06189132353784	down
Com_236_neg	N-Acetylglycine	C4 H7 N O3	117.04249	2.191	116.0352	No results	No results	Full match	1233380152.6818585	2007700373.671367	1970911715.5481853	1963952291.4519475	1540486467.1389687	1524574679.5805726	15742717.303095272	17586887.47402012	15040133.852206478	16287113.471003126	16029933.43928271	15467034.971208151	106.506487476709	6.734797499713358	4.46798329184692e-09	1	1.07209030246164	up
Com_14540_neg	Serotonin	C10 H12 N2 O	176.09472	3.722	175.08765	No results	No results	Full match	12652792.176137438	13384680.999680385	14567700.975830425	15516647.724923095	11860205.905672599	9910867.690579109	1121483.3652534108	1846147.12193862	1444166.975047067	1624911.6129747937	1206220.4758287545	1825496.8738672135	8.5894610402154	3.102567609943199	5.5755274043425e-09	1	1.06077180075008	up
Com_6984_neg	L-beta-Imidazolelactic acid	C6 H8 N2 O3	156.0532	1.985	155.04541	No results	No results	Full match	44504749.65744954	38160452.592315614	43608116.87930855	43352245.56300499	38450480.19157548	39881765.80841173	6098276.140656088	8493904.895706952	7047961.779814435	7314099.509306125	5927688.568000091	7338656.476163263	5.87291239037396	2.5540761164807066	5.67167388686002e-09	1	1.06753513262722	up
Com_91_neg	D-(+)-Mannose	C6 H12 O6	180.06324	1.343	179.056	Full match	Full match	Full match	4625440279.7353945	4764461062.741232	5189991931.563183	5223064242.153601	4113018984.389762	5629259321.01958	234453060.88700542	342532789.4870368	255313152.12654683	290498498.18497944	182232659.35207105	295259626.9433579	18.4624285313605	4.2065204311705156	6.7334839358235e-09	1	1.06755599726037	up
Com_1758_neg	5-(3-chloro-4-methylanilino)-1-methyl-1H-pyrazol-3-ol	C11 H12 Cl N3 O	237.06683	2.092	236.05952	Full match	No results	No results	230885098.42150283	209089928.9591686	196743609.3621123	196636272.2482158	120821346.95496915	115180311.62486923	2638851.827063004	3619005.780843935	3899603.172085344	3523821.591108577	3083898.010716161	3847803.4144006744	51.8778153683435	5.697045822286959	7.61072666727288e-09	1	1.06740893900669	up
Com_2885_neg	2-Hydroxy-2-methylbutanoic acid	C5 H10 O3	118.06286	5.056	117.05557	No results	No results	Full match	72837128.88904493	91436337.72654688	94781504.33820215	94813026.07556987	100890185.8729386	126569846.67617483	19181473.564898346	20390649.700281754	15108889.937604921	17041271.240565527	14697623.736338349	12984485.339507937	5.84811203004034	2.5479709487109257	7.91873571957291e-09	1	1.0568300038723	up
Com_95_neg	Uridine	C9 H12 N2 O6	244.06942	2.145	243.06204	Full match	Full match	Full match	5466747097.811927	5133001368.3841305	5562504081.717441	5390142863.616715	4456916361.403362	4137027473.3271236	1338730154.8792188	1671794809.7627585	1271659866.946542	1523707048.934255	1303873953.8283472	1667257640.6113067	3.4346882325491	1.7801791512214638	8.59558531076758e-09	1	1.05654863194341	up
Com_3980_neg	LPC 17:0	C25 H52 N O7 P	555.35333	9.863	554.34631	No results	Invalid mass	No results	402253.72320793255	452445.66563985083	395976.0348126992	356255.34666710603	383190.30180591636	397152.67273939855	38914239.32747517	45822500.353637025	27306713.293122407	27893178.564812243	48691718.736556165	36219760.804507285	0.0106172728487915	-6.55744294649347	9.67882623852028e-09	1	1.07097367248615	down
Com_3873_neg	5-Methyl-2'-deoxycytidine	C10 H15 N3 O4	241.10618	2.457	240.09911	No results	No results	Full match	86315428.47384465	65093662.27913607	64094500.0733087	90978219.11599924	44919896.84538329	58081724.19105679	1452000.2671335896	1662319.6028794148	1419239.1530259626	1546096.745828249	1225805.0533516267	1628595.788337712	45.8339866007654	5.518345870431989	1.02466935777284e-08	1	1.06888168466998	up
Com_14920_neg	D-Fructose 6-phosphate	C6 H13 O9 P	260.02918	1.188	259.02191	No results	No results	Full match	914044.3805674253	996677.4933555142	784939.422703744	835514.8842824355	629399.0001135414	748542.7953457324	10971198.276650324	15855684.112329513	14032481.468751919	15126822.820775405	9382744.55562429	19438377.550815742	0.0578855531050614	-4.110652859943048	1.03297836387456e-08	1	1.06361354103752	down
Com_3525_neg	7-Hydroxy-3,4-dihydrocarbostyril	C9 H9 N O2	163.06305	5.587	162.05589	No results	No results	Full match	25392983.16009819	32459390.551272318	24910800.050963886	23825129.64931715	20224844.961677305	26964141.187520407	117144722.06594087	122000952.13057795	87554849.40715797	122548479.5754689	103470873.53374287	131769911.70934018	0.224659727817578	-2.1541865626483996	1.03520590126874e-08	1	1.05596481645296	down
Com_9284_neg	Terephthalic Acid	C8 H6 O4	166.02625	2.641	165.019	No results	No results	Full match	1707615.5807403554	1348127.3955043044	1820438.352331223	2095862.038503495	1828841.2845963317	2236081.3628692036	29566691.542819742	32558483.435901657	20234825.536666155	27658739.970391065	19934931.040707786	39269098.759653926	0.0652215183328012	-3.9385081628909595	1.10175357595196e-08	1	1.06153781811277	down
Com_8908_neg	trans-Cinnamic acid	C9 H8 O2	148.05234	4.835	147.04509	Full match	Full match	No results	29144805.509791903	29604192.618172795	26400149.590460442	31639346.374835417	32857143.81904301	29491501.486751385	6152867.832428999	8094273.367174323	6592257.02986145	6878095.499957651	7290788.193443502	8675733.14761973	4.10074804502313	2.0358871054397714	1.12896095357227e-08	1	1.06406592212396	up
Com_1113_neg	DL-Norvaline	C5 H11 N O2	117.07885	1.657	116.07158	No results	No results	Full match	380951830.5942713	371389002.7546082	214903762.2900657	372025224.8371338	242682399.5042398	286731094.7949502	31550259.539428245	44078809.61816525	30246107.943532187	23117841.887769647	25666794.382653207	24944392.22324928	10.404451881217	3.37912905908805	1.18327076495919e-08	1	1.05539798469554	up
Com_6741_neg	Adipamide	C6 H12 N2 O2	144.08965	1.636	143.08234	No results	No results	Full match	46673453.05506004	40917420.9205828	48062382.79061407	42573729.02335775	30317121.05281057	34286871.31480331	1598827.5067408818	1850902.1656409055	1711131.0381635465	1809053.7087081522	1687389.1351873311	1856461.1437373532	23.096482100204	4.5296012217198305	1.28491555246538e-08	1	1.07054090560223	up
Com_14726_neg	L-Saccharopine	C11 H20 N2 O6	276.13176	3.343	275.12451	Full match	No results	Full match	781836.0134001521	844907.0970104979	893966.9996830556	760334.9458553104	744693.2921086351	730625.1140134993	12729907.93735539	17377749.670163803	16336151.0800866	15974177.436821671	11687040.175438976	19873092.162475742	0.0506113927358214	-4.304394014471432	1.31504970174477e-08	1	1.06935909622932	down
Com_6143_neg	N-��-Acetyl-L-asparagine	C6 H10 N2 O4	128.05824	1.486	127.05109	Invalid mass	No results	No results	52459687.22875445	45574643.57191088	47813143.8531326	51047361.49116784	41399340.34079293	37732465.58187222	4143812.095094709	4951891.019336607	2583403.4255933976	3694253.4158631703	3068332.3204943957	3652339.0130442157	12.4932674554384	3.6430789397489862	1.33803615169872e-08	1	1.06456702553614	up
Com_448_neg	Imidazoleacetic acid	C5 H6 N2 O2	126.04274	3.063	125.03544	Full match	No results	Full match	1050802848.6844265	1023040634.751813	965692042.7175269	731355673.3647232	915367898.1977133	808256548.5744911	125618636.68636586	112093640.61672516	82039739.07925762	81854286.61533095	72705750.91712469	74760555.28026965	10.0069017362667	3.322923461507514	1.39069767821581e-08	1	1.06212228456733	up
Com_589_neg	LPE 18:1	C23 H46 N O7 P	479.30061	9.619	478.29379	No results	Full match	Full match	1547011.0665700664	1195577.6069110618	649603.9392624223	617793.4781675638	1311829.5834185565	728955.6929132367	266518540.32874385	344906778.87951094	267377020.01697832	234566663.67614934	288495209.60836905	213549344.39252713	0.00374564850058947	-8.060568764218786	1.43994969380821e-08	1	1.06860257895143	down
Com_2518_neg	LysoPE 18:0	C23 H48 N O7 P	481.31569	9.437	480.30859	No results	No results	Full match	1515693.3340462795	570025.915357167	563714.2712230408	572873.8858852218	1178940.7217476296	1166637.6520527515	62796651.95425256	84441915.52267379	48064332.75056142	26242718.118010584	87267275.06164834	60744454.55552489	0.0150663646955127	-6.05252483311994	1.60229206695627e-08	1	1.05422822687004	down
Com_507_neg	N-Acetylaspartic acid	C6 H9 N O5	175.04791	1.78	174.04066	Full match	Full match	Full match	910309703.6856172	710764680.8918556	821013205.9241428	804101108.3817488	638981088.0235142	687027604.844004	7957529.361499599	5632587.604949259	8361229.9572595	5440797.276040493	3363161.513708732	4884220.11219829	128.290073614265	7.003265736652124	1.66322497896304e-08	1	1.06899546757046	up
Com_2484_neg	Fosfomycin	C3 H7 O4 P	138.00829	1.342	137.00056	No results	No results	Full match	136267175.6070203	156735527.02934957	160946220.78170788	147805767.98678994	114992646.61957856	114499554.82855713	30945919.973826434	32082218.04638764	30495253.911009528	26850258.760948643	25861442.821115837	31149226.57715153	4.68613512417102	2.2283985547475336	1.81787754313691e-08	1	1.06262730385594	up
Com_8388_neg	N1-[4-(trifluoromethyl)phenyl]-2-phenylbutanamide	C17 H16 F3 N O	307.11813	1.706	306.11096	Full match	No results	No results	33369075.544152312	30280142.934019543	30327901.826569274	34571905.11840045	19251242.88204813	23826789.374158848	1327105.6294397903	1523201.7741628913	1280229.6217289416	1474651.8877250352	1254385.3291132962	1578907.6463932586	20.338617768672	4.346149730521199	1.81991613059419e-08	1	1.06789740170176	up
Com_1006_neg	��-Ribono-1,4-lactone	C5 H8 O5	148.03697	2.673	147.02971	Full match	Full match	Full match	275362324.95322156	433190867.1431812	320128333.47593683	260935279.7522116	240490265.2580899	315293390.575878	40402623.39574215	56570847.069079936	45673787.258278735	49102803.66166488	38061600.247046724	56558714.56409761	6.44410391072035	2.6879797575876667	1.84611400391852e-08	1	1.05583275955445	up
Com_4071_neg	5-S-cysteinyldopa	C12 H16 N2 O6 S	316.07175	5.506	315.06454	No results	No results	Full match	2738509.5458766897	2730881.2441501627	3158399.0406167624	2851558.2167828013	2724696.2443931857	2789380.721564568	73598028.17165822	95520873.39716907	103231266.16579093	86445326.81657237	61836570.87787991	70000526.39334214	0.0346357443362324	-4.8515945115052075	2.43634113436676e-08	1	1.07058737376381	down
Com_900_neg	Gly-Phe	C11 H14 N2 O3	222.10025	5.142	221.09293	No results	No results	Full match	484413286.0139566	479362622.5822314	471884317.264968	458099987.9551212	457460657.1358564	430329549.1234576	133912548.24278179	166347723.98538652	159307472.2949802	172519714.30117518	153164088.8318669	145604977.5974198	2.98816234791689	1.5792585323881583	2.52221418112983e-08	1	1.06618934791028	up
Com_11358_neg	N-Acetyl-Asp-Glu	C11 H16 N2 O8	304.09014	3.885	303.08304	No results	No results	Full match	21912964.35655053	22891691.440073512	23459692.14278237	20558313.27952265	19333647.18650063	17743218.58764666	492135.66849571146	457522.13876782305	292381.8065323786	490413.1799613896	619767.3988274423	617475.7726482388	42.3947530208531	5.405813815826487	2.57973079881146e-08	1	1.06840494117173	up
Com_9649_neg	Jasmonic acid	C12 H18 O3	210.12509	6.448	209.1178	Full match	No results	No results	26326812.62683009	20876664.299225576	29879448.51403374	19210404.735909976	25410069.849563286	24439156.698231727	1744163.9925268164	1400700.8414396788	1367502.6362917302	1527431.5613273936	2346968.4829522744	2582250.9174630893	13.3232118835208	3.7358700158732137	2.88840616050837e-08	1	1.06119056855113	up
Com_2946_neg	N-(4-chlorophenethyl)-1-adamantanecarboxamide	C19 H24 Cl N O	317.15814	5.466	316.15091	Invalid mass	No results	No results	120474498.20934536	124580892.34291168	129486599.9812937	126558943.46162862	108016916.19632618	113723924.56125537	9655951.078867327	11774015.690739715	8943334.401928568	10442445.079139018	9577193.453255465	14620411.011916034	11.118359026165	3.474871969323682	3.09756417719931e-08	1	1.06816906402362	up
Com_129_neg	LPG 17:0	C23 H47 O9 P	498.30031	9.07	497.29303	No results	Invalid mass	No results	52308271.86543022	42773467.44217275	87959024.90570548	91877412.22641222	125457504.30642425	64940922.490311116	2534884424.626845	3215820731.23993	1698385096.3955457	1677654363.4182367	2393937202.6917205	1436836996.1188579	0.035910934022034	-4.799433012644267	3.23142035504326e-08	1	1.05423063140075	down
Com_7691_neg	2'-Deoxyadenosine 5'-monophosphate (dAMP)	C10 H14 N5 O6 P	331.06752	1.821	330.06024	Full match	Full match	Full match	975557.5097392678	1065402.1446883185	998550.8257279887	968174.4723612004	986504.5857001254	940964.6593659789	28176609.600866448	41269446.14880138	46508335.11652234	43598003.40748492	35110433.58128304	46623818.773164555	0.0245979389266837	-5.345318753268112	3.24615112680093e-08	1	1.07121638812909	down
Com_14255_neg	Sorbitan monostearate	C24 H46 O6	430.32902	7.054	429.32175	Full match	No results	No results	2718782.7376689487	2663206.636313419	2896824.52473844	2518183.9428335605	2513398.059729773	2702131.4470770364	17929305.87067804	16143118.363585986	14479356.200041102	14170966.126742925	20294978.66043388	17810026.226668213	0.158810715486356	-2.6546198356969595	3.35953991652464e-08	1	1.06800652869609	down
Com_2748_neg	N-Acetylneuraminic acid	C11 H19 N O9	309.106	1.555	308.09933	No results	No results	Full match	15167619.04526884	14021465.40270135	13480196.11259655	13433252.299362423	23249743.02757914	22538709.93557385	110912559.90048777	180895364.4751883	164012524.90509272	144452261.28428286	104990181.43697898	150377234.90581968	0.119081588881648	-3.0699777184810952	3.44398110981254e-08	1	1.05235202955906	down
Com_3092_neg	2-Furoic acid	C5 H4 O3	112.01586	1.962	111.00855	Full match	Full match	Full match	10068036.791814368	11525769.088630449	15097702.442223808	12675350.037234668	13492033.773295682	13670762.802474543	87746899.96423775	158276695.7247165	137084427.98979497	126940016.52192114	87890827.61233641	124174421.41996808	0.105980122616166	-3.238134393232953	4.16033568090278e-08	1	1.06003559804298	down
Com_16459_neg	14,15-Leukotriene E4	C23 H37 N O5 S	439.23862	6.843	438.23129	Full match	No results	No results	5743562.944092562	5134792.182820492	5074698.901321327	5793113.923502726	6137766.801395476	4544952.1879167855	13344959.919624457	12563444.952095179	12874289.579883251	16109456.81021756	14274150.342890648	16597383.548348838	0.378119094150099	-1.4030873909202821	4.21730697687892e-08	1	1.05001855710829	down
Com_195_neg	D-Raffinose	C18 H32 O16	504.16851	1.445	503.16144	Full match	Full match	Full match	1242189686.1216562	1141765139.4188433	2479164059.224381	1386753045.087491	1384748044.6407886	1001320440.7767148	33911207.06989244	47422828.6257819	42299019.70224522	50347714.42173262	40747220.98927277	47839533.97191635	32.8903600035004	5.039592894256248	4.53634779412838e-08	1	1.06497101022474	up
Com_9746_neg	N-[4-cyano-1-(4-fluorophenyl)-1H-pyrazol-5-yl]cyclohexanecarboxamide	C17 H17 F N4 O	312.13907	7.445	311.13165	Full match	No results	No results	28285510.419971883	24836387.460787013	25239995.657182083	20008260.36668419	20836580.716153704	25510633.921338778	5369193.553870831	5565604.783388875	5473603.844675577	5464192.2493802635	5131462.873046498	6149473.897870975	4.36506650405826	2.126003634231384	4.68745269165114e-08	1	1.06515560399479	up
Com_793_neg	Tretinoin	C20 H28 O2	300.20471	5.408	299.19745	Invalid mass	No results	No results	463797028.17715156	476245012.616514	194476881.6391701	540013833.3218515	476920026.4703999	447226194.204446	949853.7966217407	1082936.9284178927	879429.562977484	896701.6370126902	832375.5041846526	989700.502026953	461.495281682092	8.850172087637876	4.80771653626924e-08	1	1.07029037253559	up
Com_4232_neg	Dl-3-Hydroxy-kynurenine	C10 H12 N2 O4	224.07941	5.2	223.07219	No results	No results	Full match	79347007.70119518	83609335.87855892	74550820.85894023	80662949.2934475	78440695.47044377	72892964.49750474	2455254.6173239346	1404761.5746126424	1345970.0343051043	1493926.0842264676	1356324.4267341415	1647866.4058021465	48.3819851027191	5.596398058895054	4.99566848668235e-08	1	1.07060571578381	up
Com_6937_neg	Adenosine5'-diphosphoglucose	C16 H23 N5 Na2 O15 P2	633.04846	2.067	632.04138	No results	No results	Full match	1056405.8840319626	906946.2186368076	907045.4842104206	905410.1964440848	876773.9475483935	763413.771752212	24978115.660528824	40463989.25144816	44933855.12918385	34655953.915535696	34301372.1136468	58488251.967634745	0.022773360004757	-5.456509025898654	5.01454206149546e-08	1	1.06800422834404	down
Com_2601_neg	2'-Deoxyinosine	C10 H12 N4 O4	252.08563	3.826	251.07832	Full match	Full match	Full match	694578.0951047686	1501543.5782493027	1404082.7111191717	1295405.4985090997	1406573.9458023338	1802809.7179842324	161619206.89343473	193074653.0197486	154320216.5562101	173561245.404605	159569024.1424637	190072627.8921221	0.00785202506027254	-6.992719507391215	5.12710650552921e-08	1	1.06950707674953	down
Com_8495_neg	Homocysteic acid	C4 H9 N O5 S	183.01985	1.997	182.0125	No results	No results	Full match	915466.877061491	866351.2791239029	941851.9347813763	912259.7711395267	810333.5600271586	793455.3772760027	25933018.47460783	44921788.93923139	31670545.108481757	30869703.078141727	27037078.59671684	22246827.376065407	0.0286826613983603	-5.123677295160377	5.42121201206621e-08	1	1.06943799353197	down
Com_25686_neg	1,4-Dihydro-1-Methyl-4-Oxo-3-Pyridinecarboxamide	C7 H8 N2 O2	152.05833	4.903	151.05115	No results	No results	Full match	1822881.389852717	1662626.1059413755	1761718.3798968554	1624064.2674777422	1642845.053409423	1527228.041414041	5329686.930228681	7013680.509276503	5404372.103781899	5850919.905069975	5085193.686151763	6476021.353352846	0.285591555267319	-1.8079747743231596	5.57447251105688e-08	1	1.06298350233666	down
Com_29135_neg	4-Methylvaleric Acid	C6 H12 O2	116.08352	2.702	115.07626	No results	No results	Full match	3822654.4479720825	3613168.342444472	3936628.3776621465	2413510.0464870892	3513494.2778536975	3304247.3853749023	834483.3173466298	823980.369269024	826809.921131194	703192.1640447369	633637.1380504847	715608.6288920738	4.54054928391109	2.1828668352342864	5.88642061450735e-08	1	1.0566607866503	up
Com_6189_neg	N-Tigloylglycine	C7 H11 N O3	157.07361	2.771	156.06628	Full match	No results	No results	50096843.30127055	49947666.61711345	54049154.60769316	40447234.57548771	28701513.42085605	31972133.688385915	4056176.1490815566	5140229.186435239	3263175.1577047547	3880442.306409188	4349023.292850547	4675817.555771767	10.0617353891585	3.3308072490779415	6.03978139809209e-08	1	1.05825456889067	up
Com_15846_neg	NSI-189	C22 H30 N4 O	366.24334	7.647	411.24146	No results	No results	Full match	3480620.1003249115	3737458.176976929	3216575.0099945236	2855268.2328789337	3266816.0638472065	2523137.2810987453	15502274.596693011	17106461.050501443	15173755.678270224	15719066.157911835	14701601.690826297	16805379.28875466	0.200822738395878	-2.3160054654705284	6.05922526586333e-08	1	1.06594259427592	down
Com_1060_neg	16-(Hexopyranosyloxy)-7-hydroxy-8,9-epoxypimaran-18-oic acid	C26 H42 O10	514.27702	6.339	513.2699	Full match	No results	No results	230779833.55324885	291892534.85315967	275932260.04137385	400252446.13762534	193849664.46542886	187137126.60497048	2736725.488879869	3258931.665895533	2734039.0048046657	2785128.4175392003	2700585.835514403	2882728.751286037	92.3985850454168	6.529798853849146	6.10418270853234e-08	1	1.06999909699774	up
Com_17902_neg	S-Lactoyglutathione	C13 H21 N3 O8 S	379.10476	3.88	378.09756	No results	No results	Full match	10014628.70339672	11188847.701713767	9262012.344131319	8175036.418101764	7481115.306569508	7744530.069271775	499089.14614992955	1093787.5676741702	515634.88505818456	669980.0086531327	590351.1498679452	666197.3973199009	13.349599626693	3.738724568991488	6.12055936222984e-08	1	1.06025143473504	up
Com_9540_neg	Royal jelly acid	C10 H18 O3	186.12517	6.795	185.11786	No results	No results	Full match	29171670.22290798	24218579.329004243	25722406.99888973	24790120.2169966	21203292.13226489	22601187.233768675	2364669.754383447	3161845.2555053714	2705306.878600995	2681987.202096101	3771096.1540581924	4122592.687281194	7.85363670746986	2.97336086354368	6.82263658682106e-08	1	1.06185245885286	up
Com_2636_neg	Guanosine monophosphate (GMP)	C10 H14 N5 O8 P	363.05769	2.014	362.05048	Full match	Full match	Full match	1247776.4178465526	1155661.39347962	1283739.1092680898	1243405.149765499	1104480.2735376516	1081475.4014437562	110673544.12044878	188801449.03862607	140731598.37706336	165875400.95540008	89224591.59305166	187994610.1132186	0.00805675096115343	-6.955586122985868	6.86036663599821e-08	1	1.07014436652737	down
Com_3476_neg	Glycochenodeoxycholic Acid (sodium salt)	C26 H43 N O5	485.28462	5.235	484.27737	Invalid mass	No results	No results	101799254.09860514	95094818.56522971	104114853.17218071	103894681.07191914	88328722.15282972	91550149.8328478	1501085.7780982202	821875.1009999325	826903.1873222906	694975.3902323483	656842.9346836252	703620.786080858	112.343596321274	6.811774081815116	7.46404793203209e-08	1	1.06997312474424	up
Com_9439_neg	LPE 16:0	C21 H44 N O7 P	453.28531	9.416	452.27808	No results	Full match	Full match	1907051.9580860278	1124375.2604900429	1394502.625764636	1581549.9603049022	1132712.9580245102	1535326.6128824027	13318610.25047401	14772639.414611636	9982617.949032767	6899975.172769687	10634484.064350985	11536748.465642866	0.129205594522154	-2.952259555702069	7.68325353367835e-08	1	1.0503129212793	down
Com_5843_neg	2-(Formylamino)Benzoic Acid	C8 H7 N O3	165.04236	5.782	164.03511	No results	No results	Full match	6395930.316470109	6308620.301543259	11641787.818082342	6438315.354735125	5402608.706445442	6079778.582514129	51300898.81658953	61631684.17155215	43366826.632840164	65542078.545824565	51759557.59790265	72116038.91743974	0.122259046348984	-3.031986876008768	8.26924221255618e-08	1	1.05317697664169	down
Com_356_neg	2-Hydroxycaproic acid	C6 H12 O3	132.0785	5.724	131.07123	Full match	Full match	Full match	1155651787.3568175	1223644172.7069306	1363715205.701716	1077966330.351162	1122685092.1457593	1033277148.9591972	391099035.5517967	439051405.2035465	398696773.17826116	466348459.35967284	382634706.4822683	536730702.4001352	2.66849368514879	1.416025597267655	8.61061787594831e-08	1	1.05012811382795	up
Com_8519_neg	Catechol	C6 H6 O2	110.03665	5.087	109.02938	Full match	No results	Full match	33833172.45574758	32122591.890733987	35144480.41231366	32977650.358224303	34842839.78587365	28864266.48364848	2339939.9893687586	2206421.4363395195	1904831.70898016	1865796.1227281762	1406524.636589488	1357710.6000868839	17.8486593690051	4.157743810916354	8.8950791093142e-08	1	1.06787798594632	up
Com_12493_neg	Malic acid	C4 H6 O5	134.02275	2.37	133.01543	No results	Invalid mass	No results	1052484.403616741	891083.667552523	924350.514947018	936562.8070801438	822386.0100237647	784073.6426248219	13558668.199830994	21912987.44623742	22866301.81807971	24066075.433478147	14674699.64384764	25630875.51728025	0.0440954961183987	-4.503224882279372	9.05655574247433e-08	1	1.06618458459022	down
Com_1552_neg	Propionyl-L-carnitine	C10 H19 N O4	217.13121	5.971	216.12395	No results	No results	Full match	261595967.3517202	267471444.99403736	249136410.51562148	253628300.0771281	239452392.16324013	250415482.31628084	1796935.715766932	2155243.268198238	1266398.123190662	2224558.5478683873	1128551.6589778494	2024919.638854772	143.602570538655	7.165937763936929	9.09847583269215e-08	1	1.07078365814167	up
Com_11861_neg	L-Ascorbate	C6 H8 O6	176.03174	1.646	175.02446	No results	No results	Full match	19253400.707855612	19944969.8276491	21023467.381586052	21067554.04151381	17836707.287195355	17945751.535238218	1418321.6778677355	1655320.306196136	1201975.42624255	1863866.4039048231	1339395.7717989353	2090055.785734514	12.2345743003689	3.6128919988848636	9.58440977872743e-08	1	1.06688970507925	up
Com_10130_neg	8-iso Prostaglandin F2�� Ethanolamide	C22 H39 N O5	443.28508	6.778	442.2778	Invalid mass	No results	No results	25594156.96715691	27130886.127665862	17931765.75337163	16247849.233382694	19029903.136586916	12838091.57570138	556751.176236762	621586.4997032296	477559.9956411493	519284.01315245114	558215.354534447	519601.5292264762	36.5117445621359	5.1902886985002565	9.98021049160419e-08	1	1.06772339568129	up
Com_6087_neg	LPC 18:0	C26 H54 N O7 P	569.36939	10.069	568.36255	No results	Invalid mass	No results	1330414.2301607886	1560066.9850119576	1188898.6844147264	1186105.0879452508	1630431.4338711856	1227110.6412826797	19179122.918330383	25965714.236894265	11597174.008513907	18502876.794577595	24289068.865973063	21552758.212152746	0.0670843788291879	-3.8978793281089996	1.08471212096652e-07	1	1.06127530312143	down
Com_15175_neg	6-Phosphogluconic acid	C6 H13 O10 P	276.02364	5.566	275.01639	No results	No results	Full match	13200936.277851595	14678612.70348283	12989380.65789699	14484540.358333223	12998873.478031088	13077349.958815878	1026598.7721395971	1529771.5911599658	1031826.6232350479	913634.5671020071	894403.1861614994	1128878.7490315952	12.4794294495889	3.6414800716304048	1.12124525601636e-07	1	1.06810814358256	up
Com_11504_neg	11-keto Testosterone (CRM)	C19 H26 O3	348.1933	6.534	347.18594	Invalid mass	No results	No results	3873834.54632927	3854057.8913710024	4059987.015761498	3472965.284859323	3633332.692956131	3402116.1770422836	18868832.41795693	18437164.11264572	24756063.43931983	24430499.670596194	27912226.748756908	26156701.954426166	0.158623061487514	-2.6563255617079102	1.28266997670976e-07	1	1.06461883210461	down
Com_164_neg	10-Camphorsulfonic acid	C10 H16 O4 S	232.07681	7.491	231.06947	No results	Full match	No results	2030410738.7012613	1887734322.0837765	2010245562.7904797	1946083375.8112965	1801793648.3889675	1740564570.5192847	3134788238.2431426	3650987150.993512	3193824659.17517	3439040609.932369	3150767230.707719	3763943795.5473323	0.561483044969037	-0.8326856364794852	1.28398290403506e-07	1	1.04815056153334	down
Com_7233_neg	SR1001	C15 H13 F6 N3 O4 S2	477.02933	1.965	476.02203	Invalid mass	No results	No results	1007935.3906325186	829896.7014125736	874186.4206351101	1048486.5594907415	769543.1081116612	820614.8374066282	32590287.237203065	48075991.90985303	44576460.48168296	44723589.351919495	21726307.803407688	55137717.81390103	0.0216774919211387	-5.527658342780852	1.28778998840541e-07	1	1.06604404716004	down
Com_27495_neg	4-Methoxycinnamic Acid	C10 H10 O3	178.0628	5.455	177.05562	No results	No results	Full match	3414559.7562565426	4174399.8645304204	3685367.692916733	4057938.2015812164	4609618.66300265	3360100.0368861463	1173101.51877054	1165792.947793302	1110568.038661589	1027999.002018431	1185819.3806147939	1114932.3528498062	3.43777679864468	1.7814758793297367	1.31118269931902e-07	1	1.06331754072063	up
Com_10995_neg	Pantethine	C22 H42 N4 O8 S2	554.24464	5.524	589.21393	No results	No results	Full match	22023304.636469103	12126310.487346353	24701338.588591024	21540382.937292628	21211304.788644504	19333119.966321122	926814.203859694	1068822.513311741	946497.0378658397	994675.7317490407	848682.6215019524	1002361.5071047591	20.8947512222893	4.385068676591181	1.34962491969718e-07	1	1.0671224867728	up
Com_2823_neg	Suberic acid	C8 H14 O4	174.08892	5.7	173.08171	Full match	No results	Full match	61209746.3503062	60610774.54262314	67842776.9788518	59106969.66798238	55716779.68404486	56299579.80770536	139919436.701203	147820227.62277976	126606293.4761002	141384206.55251974	129257840.51598026	173267565.8012835	0.420372018966239	-1.250261451853013	1.39438729753891e-07	1	1.05340983482488	down
Com_1343_neg	4-Pyridoxic acid	C8 H9 N O4	183.05623	1.31	182.04895	Invalid mass	No results	No results	117808712.38114078	138106947.26421127	134239041.55521768	117826879.91277902	139290016.036148	140030736.03578657	285382611.8228153	404465584.66414374	374354703.03081137	306326535.36870825	347931638.93080735	348465349.15757775	0.380904866488738	-1.3924973748140985	1.51516786583376e-07	1	1.05203381889498	down
Com_18609_neg	NAD+	C21 H27 N7 O14 P2	663.10653	2.772	662.10016	No results	No results	Full match	10266922.804742342	5873660.195517365	9474772.13231205	9333551.15384559	6296839.498886328	7336307.772807502	663845.3088332836	818934.3507334572	755093.9790919998	782915.9790367335	659149.4814458155	777367.3759603112	10.8994196000408	3.4461794076476484	1.81700784104085e-07	1	1.06391272042144	up
Com_28945_neg	dCDP	C9 H15 N3 O10 P2	387.02265	5.033	386.01538	No results	No results	Full match	1591229.7685677034	1727130.3746407607	1550614.1250092448	1520154.0986932633	1521725.4219483957	1420337.4215414752	4337900.721463938	4710309.863202941	4688116.874192039	4691077.711170264	3435486.5409296346	4098048.7393050003	0.359431940775706	-1.47620947582477	1.8758312894015e-07	1	1.05787913904895	down
Com_10810_neg	Xylitol	C5 H12 O5	152.06815	1.308	151.06078	No results	No results	Full match	24335436.89652176	19473453.044795338	19222040.112453777	18745191.88888743	15143660.39143101	13792356.338365559	2031021.2329955974	2533183.2414444173	2304573.473910421	2298407.6242054356	2325216.819326297	2467243.2484462894	7.93087027600579	2.9874791854737897	1.91062761058689e-07	1	1.06412299684934	up
Com_1959_neg	LPE 22:5	C27 H46 N O7 P	527.30054	9.438	526.29352	No results	Full match	No results	864066.1747891586	761652.1463599557	753218.7099629362	882939.0430800826	1004346.3774692616	966406.7039963163	96245331.90563199	120674930.44265248	55413695.207441546	56805071.28946847	80086087.3506773	43144005.183350995	0.0115671669624664	-6.43382062780818	2.09980733311357e-07	1	1.0663356139021	down
Com_7508_neg	5-Methoxyindole-3-Carbaldehyde	C10 H9 N O2	175.0629	5.632	174.05563	No results	No results	Full match	23173863.487999637	20352252.868753478	23485219.18319597	24567959.225342106	20559206.573806114	23349189.779889222	44907534.67264943	52170610.03834709	39300307.83560346	43600054.070032045	50539666.62281863	45121999.3465506	0.491538261088244	-1.024624375302425	2.11945404809891e-07	1	1.04534907655688	down
Com_16066_neg	Ethyl chrysanthemumate	C12 H20 O2	196.14596	6.855	195.13869	No results	No results	Full match	1863005.606758453	1669732.3218930184	1671476.6993843478	1491971.550243418	1575246.0545308306	1589217.3080467114	11566098.55723647	17506546.49057845	11179905.811626378	10964649.63118563	9991076.303723007	13330963.12789822	0.132288034478785	-2.918245519883021	2.16183453123123e-07	1	1.06389958144366	down
Com_7841_neg	8-iso-15-keto Prostaglandin F2��	C20 H32 O5	388.1955	3.872	387.18845	Invalid mass	No results	No results	21951136.278299887	38304320.85589887	31583490.00855571	16242378.622304676	28095087.66681746	30014849.272539224	605609.4964635973	692922.8933660827	625686.5842667362	659238.1304964032	593903.6361452956	717622.5758341735	42.6680294103723	5.415083577220799	2.38576617603549e-07	1	1.06757180844288	up
Com_2404_neg	Glycine anhydride	C4 H6 N2 O2	114.04275	1.489	113.03549	Full match	No results	Full match	162050881.40732852	160130195.4048241	153293078.3316342	126371233.3968473	152251623.28753412	152608020.8979072	864461.5027537608	1774591.371109639	614350.2037696235	686800.7755737263	1124510.3541327377	1282122.7182758732	142.859355510881	7.158451707723463	2.61514880939349e-07	1	1.06792452326683	up
Com_6300_neg	5-S-cysteinyldopaquinone	C12 H14 N2 O6 S	314.05601	5.351	313.04858	No results	No results	Full match	4981781.908834417	5167425.009111571	4907143.893761734	5140543.2055400815	4760858.810790901	4653652.073296528	49315109.527512215	61707644.470002726	60861560.53016897	63025828.303249806	39796827.773279324	65268612.89856765	0.0870986221900051	-3.521206292711423	2.79353211685368e-07	1	1.068099317015	down
Com_2272_neg	LPC 22:6	C30 H50 N O7 P	613.33554	8.982	612.32825	No results	Invalid mass	No results	4522277.572816826	10728469.074467158	6184764.897528586	3927366.0200025635	4747166.306975584	4526373.468233678	91487007.87989609	80446682.03022921	41472028.797021545	50802941.869046666	78559100.08330855	118839518.36600015	0.07503438293509	-3.7363043578569886	3.26139377997162e-07	1	1.03784318806106	down
Com_10639_neg	5��-Dihydrotestosterone	C19 H30 O2	290.2243	9.609	289.21707	Full match	No results	Full match	771244.0232091193	512885.1720552284	502196.0266887184	477603.9849792533	1202230.5755412562	563541.3064594464	9590604.668106984	11578001.669381434	7242060.818425134	9594486.47207886	11177887.68233605	4065988.1890605832	0.0756765170523768	-3.7240104983872384	3.33657612999005e-07	1	1.03813508025599	down
Com_17185_neg	2'-Deoxycytidine 5'-monophosphate (dCMP)	C9 H14 N3 O7 P	307.05653	1.478	306.04932	Full match	No results	Full match	3413126.9488258013	3510654.322259107	3546349.6251236103	3116644.720475684	2763585.160186971	3116576.9957268373	9805362.586548887	15642514.033992713	12067630.826987304	13244928.820514828	10497140.313673463	14296524.405965887	0.257655607281616	-1.9564841051157922	3.63392321032523e-07	1	1.05425686649321	down
Com_4157_neg	3-phenyl-2-thioxo-1,2,3,4-tetrahydroquinazolin-4-one	C14 H10 N2 O S	254.05109	1.679	253.04379	Full match	No results	No results	84333846.99039678	84505492.83049484	84966209.96477124	83551322.59344353	77579538.22981514	80837403.65793987	1358611.9755658507	2727527.4381630905	2182109.318139651	1690337.6674285533	1319377.844044254	2057312.809455246	43.7372471760224	5.450790514850849	3.64380338205956e-07	1	1.06876732047966	up
Com_2741_neg	LPS 20:4	C26 H44 N O9 P	545.27474	11.861	544.26801	No results	Full match	No results	1970367.3450005956	1064626.8937329918	920121.2272293968	1190770.8124213035	2772676.1455583996	2157229.9822148294	56309848.046944916	74581898.49688032	48683661.55567466	46853465.15094294	49895908.19675725	39959570.05951427	0.0318567528180212	-4.972256970371849	4.01084805391461e-07	1	1.05677098953486	down
Com_1441_neg	4-Acetamidobutyric Acid	C6 H11 N O3	145.07364	2.217	144.06642	No results	No results	Full match	239580728.3295003	229937759.1956776	238900087.87412035	248800359.68716842	298282265.9704005	283242889.38368386	45819218.454295166	52260983.59889575	44943151.41716854	29004619.290391076	40081909.75263129	31440490.28435136	6.31797058146352	2.659461219440674	4.03268789700968e-07	1	1.05780263521327	up
Com_29704_neg	Estropipate	C22 H32 N2 O5 S	436.20381	4.85	435.19653	No results	No results	Full match	1497826.7292094715	1550059.8054582716	2020419.1969661978	1485873.1093412617	1760122.3547201913	2845403.0148220067	190931.5685871445	229841.69965401286	232848.57916640272	225315.85951392155	181502.43432294176	220606.87706453266	8.71139314250053	3.122903455799606	4.07749704148734e-07	1	1.05964328084995	up
Com_4859_neg	Acetyl-N-formyl-5-methoxykynurenamine	C13 H16 N2 O4	264.11061	5.568	263.10333	Full match	No results	Full match	67984050.45584226	70699858.62356171	68572398.6750677	68270892.25241157	65951345.03920104	60181670.4280883	1388773.590388008	1401393.6126328483	659715.6611374137	901084.2464670453	968367.4643687522	1553426.001239406	58.4423407477839	5.868942057381802	4.1824590165916e-07	1	1.06788245901086	up
Com_2723_neg	LPC 20:1	C28 H56 N O7 P	595.38455	10.463	594.37714	No results	Invalid mass	No results	1533571.8730110365	1120693.668581711	741881.102824701	1622997.4105112038	3268625.0193449226	2165251.1457109144	66860647.104939125	94299902.54447024	57849977.07859076	70899487.9291069	115338885.96034563	81672113.60613544	0.0214675890229387	-5.5416960153439	4.53083965613759e-07	1	1.05559305677121	down
Com_4564_neg	Mycophenolic acid	C17 H20 O6	320.12892	5.954	319.12155	Invalid mass	No results	No results	45968342.40016089	41845469.47579359	41206878.674928464	34217139.82973828	34349388.427392766	41746111.69046081	82130135.15643953	84604442.62731734	76276268.18232606	93557124.11147434	74925936.06295747	97497161.17580332	0.470211258834801	-1.088619011296963	4.60204283453039e-07	1	1.03610793467183	down
Com_4671_neg	Homotaurine	C3 H9 N O3 S	139.03004	1.306	138.02274	No results	No results	Full match	12924582.379151376	20730924.465742808	17729679.78082862	18541686.530457452	24078128.361941006	18639895.44232021	74695720.58392555	93445423.24757415	75576835.49741691	92032692.03376646	85837656.32117099	93267607.73322876	0.21878915869774	-2.192386842499625	4.71457546862313e-07	1	1.05400875552949	down
Com_3782_neg	Val-Ser	C8 H16 N2 O4	204.11064	1.484	203.10339	No results	No results	Full match	94640792.9715928	91513604.2067741	92300431.9568156	88584174.79792729	80512506.62425815	71965094.17117125	3317233.9760800367	4332441.313144371	3692625.004743567	2650910.7382254307	3119135.563765062	6759209.5685400665	21.7629969805302	4.443805338572339	5.26932977593292e-07	1	1.06312182423129	up
Com_24958_neg	Lactobionic acid	C12 H22 O12	358.1111	2.093	357.10382	No results	No results	Full match	5728338.285922143	5655449.9895271445	5159201.479313005	4593162.40579211	3718948.5776043395	3357753.166916349	942423.3524677324	1254026.7164717324	897428.5634479674	1048943.2670484541	929240.8276216047	1115152.149729602	4.55986327724334	2.1889905673285837	5.52516823268886e-07	1	1.04879614961153	up
Com_1680_neg	Gluconic acid	C6 H12 O7	196.05793	1.314	195.05072	Full match	No results	Full match	62831600.246581905	86029345.8158654	80689972.08048755	79755746.50489306	91081440.1584037	94991655.07392654	216767703.8527423	289018759.6687828	282728345.7700274	291366327.90167326	195706659.3978832	313672196.45923316	0.311704668868781	-1.6817483303527276	5.82651716468132e-07	1	1.03761696392863	down
Com_2778_neg	Adenosine 5'-monophosphate	C10 H14 N5 O7 P	347.06301	1.523	346.05573	Full match	Full match	Full match	6646359.236139305	8400056.688062208	10876604.038368851	7623608.392261915	16238861.265217133	16815090.241049014	97946278.1382812	178795368.55721706	146032610.88147652	142751107.33609623	94566654.63731226	134777915.04350978	0.0837880223701319	-3.577112166640789	6.12160558097058e-07	1	1.04462903187945	down
Com_3262_neg	Xanthosine	C10 H12 N4 O6	284.0754	4.02	283.06818	Full match	Full match	Full match	107920343.87391317	103151836.04635279	116784764.41142878	108210198.77150173	76518164.78604122	83475111.24873142	4376387.0724441325	6903123.431566789	6974475.297435508	5461806.289983437	3515851.495871709	9889623.407810865	16.0571140854769	4.005140718209778	6.19460239452084e-07	1	1.05593775531437	up
Com_169_neg	Pantothenic acid	C9 H17 N O5	219.11043	5.027	218.10306	Full match	Full match	Full match	1340349071.9432554	1383316353.5471401	1462647477.2872787	1303066979.6039495	1280979534.8562677	1219604525.6135657	2918711367.1451426	3612945601.0310407	2648572123.4271655	3391431241.8217144	3051783085.7835727	3574194005.7110333	0.416195168499225	-1.2646678775860192	6.58444810386415e-07	1	1.05198815355955	down
Com_3305_neg	2-Deoxyuridine	C9 H12 N2 O5	228.07427	1.998	227.06699	No results	No results	Full match	110795776.93458253	99009668.34172274	104593710.55369027	100769295.08389826	91001960.15807036	81857849.52736175	32212809.48270538	45157264.66816076	26753082.440466553	33938765.48562032	30971621.80890185	32340074.650685713	2.92008588251407	1.546010800767994	7.3743654981093e-07	1	1.04358958332889	up
Com_14466_neg	2,3-Dinor-TXB2	C18 H30 O6	342.20364	6.711	341.19635	No results	No results	Full match	1478031.4061779913	1501593.0629087307	1508619.7433615637	1509768.2617244113	1479808.2446183122	1381081.0014343355	15134400.151859557	12922913.483606666	11324117.745526046	16288009.637157103	13364145.659845876	20422331.57940525	0.0990309181639021	-3.335977174502333	7.68055369915576e-07	1	1.06648766251212	down
Com_6137_neg	Psilocybin	C12 H17 N2 O4 P	284.09255	4.922	283.08527	Full match	No results	No results	5226041.964487166	6261845.739650544	5531834.843819322	5768557.6101943245	4388021.969250616	7840402.085040485	47056933.46307029	69126487.76296844	27299705.18053852	40748003.35559164	59472018.79987912	57764234.821264885	0.11615420487436	-3.1058867130903445	8.68794690442878e-07	1	1.04542711581582	down
Com_14694_neg	1-Methylhistamine	C6 H13 Cl2 N3	197.04812	1.949	196.04089	No results	No results	Full match	3435745.404074213	4060395.576023402	3383951.410142536	5976288.844410187	3929162.660072297	3044146.1332825157	14003229.629518578	20191023.997907344	16863097.192463804	17525562.975322008	13146596.294687813	16341185.476509059	0.242984817129893	-2.0410619248247737	8.79509603413376e-07	1	1.04066194440586	down
Com_2208_neg	Purine	C5 H4 N4	120.04199	1.842	119.03474	Invalid mass	No results	No match	162606994.42166978	142366655.43894753	163692419.44421625	171477064.2849432	166615557.32815325	174572936.04208833	26243806.154047772	23446207.956350744	18648429.555124108	15223637.169271067	15230059.32400925	15261001.864835277	8.60416126682972	3.1050345652857456	8.85884150083428e-07	1	1.06201351853802	up
Com_8811_neg	S-Adenosylhomocysteine	C14 H20 N6 O5 S	384.12107	2.079	383.11389	Full match	Full match	Full match	3185032.6355122807	2148385.1648288127	2229264.6340252957	1879478.3142716323	3480388.302487716	1511199.0703398816	34639845.86718822	42531097.23052166	38970720.09440496	40823377.601338156	32877455.313642643	38102799.89853404	0.0633211054335999	-3.9811697481080355	9.05346852175692e-07	1	1.06150224529968	down
Com_5969_neg	N1-[3-(trifluoromethyl)phenyl]-4-chlorobenzamide	C14 H9 Cl F3 N O	299.03062	1.528	298.02335	Invalid mass	No results	No results	54123051.47376569	40975293.62377031	45239755.000246	37455455.46920549	36023724.47430972	39343341.21905079	2779338.9527030657	3602100.6803993285	1291136.3363794645	2689653.9427946103	1623527.03921165	2224848.8967239945	17.81490697613	4.155013045076154	9.42130696832498e-07	1	1.05700228702611	up
Com_4311_neg	LPE 22:4	C27 H48 N O7 P	529.31481	9.712	528.30804	No results	Full match	No results	1018051.6355733656	1580798.6114613586	2924226.2513570376	869510.6571753024	943110.375348628	1008891.3358427183	28615752.000961408	33473931.753638085	21249106.854809236	17928418.11119303	32335235.919634353	23982063.682611417	0.0529531040555246	-4.239140933805356	1.0067102230751e-06	1	1.04779918767398	down
Com_9506_neg	2-Methylglutaric acid	C6 H10 O4	146.05774	5.203	145.05046	Full match	Full match	Full match	12120274.523575535	10658668.744526623	11789453.473592602	11861680.445952412	13249073.882015802	11245074.162391933	31535900.87255868	36436114.05724013	27209205.82404956	36873465.50280966	26925061.15011061	27903807.597941577	0.379510252950117	-1.397789232486474	1.01696422262967e-06	1	1.04936135001976	down
Com_10086_neg	Guanosine monophosphate	C10 H14 N5 O8 P	363.05762	1.588	362.05048	No results	No results	Full match	1226593.5347611236	1266688.232009586	1244242.2885302554	1222131.3298750746	1136147.22067319	1141121.4968879465	17929934.43980746	35418295.72979037	30241580.750865474	26817180.957607135	17324966.32796653	26844336.337372504	0.0468178133271583	-4.41679863626746	1.03620506525343e-06	1	1.06583079599239	down
Com_1604_neg	trans-2-Butene-1,4-dicarboxylic Acid	C6 H8 O4	144.04188	1.329	143.03462	No results	No results	Full match	241803575.98860294	248839927.2854278	239053489.79596663	252090142.74244013	229401483.86200088	221623394.2039753	17052045.602481514	15333806.40928008	13150805.013160544	13226962.081053553	7793715.408373058	10044779.455498792	18.7046014740847	4.225321322605202	1.11099952351972e-06	1	1.06522394575439	up
Com_15901_neg	Dimetghyl 4-Hydroxyisophthalate	C10 H10 O5	210.05243	5.502	209.04515	No results	No results	Full match	12679032.850748518	13729999.407225357	13709886.136382846	11713908.2549875	12984951.861757783	10129310.076641055	1764876.2028203395	1265968.8938723905	1065956.2452401123	804869.1523437396	785928.5047919046	1293653.8617074692	10.7354782991506	3.42431456409436	1.11149000153407e-06	1	1.05732805892104	up
Com_14484_neg	LPC 20:3	C28 H52 N O7 P	591.35256	9.425	590.34497	No results	Invalid mass	No results	1271537.9715241073	1093837.950198132	1123454.0692733573	1112154.5707120418	1335477.7443758324	1285029.4222743663	11918811.892284265	10189148.85781478	6714942.560502729	7683810.620361185	12951709.3759051	8649216.95973964	0.124277834983909	-3.008359080960484	1.17421602068901e-06	1	1.05886780481317	down
Com_2039_neg	N6-Succinyl Adenosine	C14 H17 N5 O8	383.10755	5.002	382.10037	No results	No results	Full match	73393958.70456779	74969753.26838246	77199622.87562689	71553317.24133027	72552392.78161378	64239893.106593825	184082870.1886797	245837752.8244838	196569144.23488793	245436650.11310002	180126427.95108113	242473322.34217903	0.335187459952491	-1.5769599190087162	1.21196711712993e-06	1	1.05444557940481	down
Com_8003_neg	Kynurenic acid O-hexside	C16 H17 N O8	351.09483	4.579	350.08759	No results	No results	Full match	33878870.416337155	34513551.950419925	38412518.15970107	31758330.655754782	13475578.240437696	17815456.013334032	422450.03584935114	523750.82596680266	554862.1397657134	488599.5415335198	455272.9432088431	514876.0528499811	57.38686507161	5.842648659932486	1.24905938142987e-06	1	1.06323141003237	up
Com_11152_neg	PB-22 N-pentanoic acid-3-carboxyindole metabolite	C14 H15 N O4	261.09969	5.948	260.09241	Full match	No results	No results	15697149.440350946	18129854.51930889	12437092.72221224	9580492.970741702	20474168.8442934	22620683.582741678	706247.0208576082	780344.5066859657	649525.2202627825	735548.1406312358	664022.6365250701	716588.5406570825	23.2674079840649	4.540238596699838	1.25217853796434e-06	1	1.06409475270587	up
Com_11998_neg	LPC 22:5	C30 H52 N O7 P	615.35334	9.454	614.34662	No results	Invalid mass	No results	751960.6426841049	688076.498046593	687356.8858725461	701381.1712741285	830570.24870793	1111282.4364270181	13391087.643269168	12552241.51086805	5645028.859663436	8976024.392423132	11234182.01514591	5950502.287635	0.0826096100747623	-3.597546567927349	1.27673053416174e-06	1	1.04866738929494	down
Com_22089_neg	D-Ala-D-Ala	C6 H12 N2 O3	160.08457	5.166	159.07729	No results	No results	Full match	2201961.874546175	2695227.6996890353	2273302.531125187	2508770.6974204513	2775537.054122366	2431226.863180842	7309860.990774539	9807059.300924584	6615215.348360231	8573437.921105213	6034339.1562058795	7369413.92127227	0.325667162803912	-1.6185298355411686	1.30440540965184e-06	1	1.04666540966052	down
Com_19292_neg	3,5-Dihydroxyphenylglycine	C8 H9 N O4	183.05284	5.305	182.04555	Full match	No results	Full match	3084097.562731058	1884611.6327158473	3450949.617247888	2247736.734617045	2660395.183677006	2263746.3985565687	9046546.227011614	8496951.273807092	6702699.082518339	12124506.83743166	9989692.296083705	11920676.7041961	0.267523168017657	-1.9022642578153295	1.31512363009454e-06	1	1.02574534956155	down
Com_3099_neg	Pentadecanoic acid	C15 H30 O2	242.22409	9.923	241.21698	Full match	No results	Full match	3573437.3935148926	3817610.982036761	2526878.9433716987	2606827.067729362	7635329.938430632	6030884.757929255	37364292.95393711	69387297.09545666	33388370.609135	39359297.4746625	45674591.82941513	76254108.05811803	0.0868896477121471	-3.524671889421164	1.35680657134857e-06	1	1.03088250520971	down
Com_3740_neg	Alanyltyrosine	C12 H16 N2 O4	252.11075	3.81	251.10356	Full match	No results	No results	31857324.955101267	50732279.28531599	48475597.624884434	40241160.48545649	29101641.1464848	93529006.45718762	612067.5129961947	737005.7543907207	679359.1500457482	682116.9603965662	638646.9418573484	675236.1914569696	73.0381262800474	6.190577849788395	1.37969748620571e-06	1	1.06490210118039	up
Com_3690_neg	LPC 20:4	C28 H50 N O7 P	589.33736	9.044	588.32977	No results	Invalid mass	No results	4081350.631922534	3281284.0125876376	3387551.244563891	3603482.5427842983	6774435.33814482	4231810.111461651	86093322.2131246	92001871.37983581	42646222.020223804	42286727.88448378	76216172.95612518	31516875.130624045	0.0683995910496763	-3.869868490282962	1.47776292270168e-06	1	1.04045833054075	down
Com_7348_neg	Anthranilic acid	C7 H7 N O2	137.04742	5.731	136.04016	No results	No results	Full match	8502252.933072625	9939573.454334619	8204584.857638855	8468085.064635511	6313441.927140438	8588351.608533211	31286275.39412786	33697596.247567326	27871714.746784724	38453400.55962169	28319730.093620893	53922718.791498214	0.234211910822351	-2.094113649076441	1.58978932574616e-06	1	1.03969024075553	down
Com_1631_neg	LPS 21:0	C27 H54 N O9 P	567.35255	8.891	566.34528	No results	Full match	No results	195180162.04738513	191245593.91737702	201463791.30466223	215802748.89241508	255370051.77495596	221876164.7574103	84580250.95430994	69046224.09740786	59119673.88984082	64580528.95727431	65095884.00382461	95909562.74002913	2.92230124300924	1.5471049048335672	1.63949795684644e-06	1	1.04084596051697	up
Com_1100_neg	Fumaric acid	C4 H4 O4	116.01082	2.261	115.00359	Full match	Full match	Full match	10353010.057733899	11345882.752262684	11066151.987815224	11347193.180522665	12017761.119061165	11844818.782900166	366451021.4079623	499946481.92915475	412277368.3464813	464624303.4766901	193714937.96668094	504928446.14665496	0.0278363705248315	-5.166885073673473	1.64990498001556e-06	1	1.06448919150293	down
Com_2848_neg	Malonic acid	C3 H4 O4	104.01088	1.594	103.00362	Full match	Full match	Full match	122525663.10486929	118327529.1925018	121735884.5671753	131453094.76134577	103137049.52352954	107289541.15121643	1416575.1260030046	2270430.941855947	1706978.409052641	2056979.978194353	687827.492569244	2370800.7733368347	67.031024036943	6.066757069038377	1.67967882120665e-06	1	1.06314702822568	up
Com_15551_neg	Deoxyguanosine	C10 H13 N5 O4	267.0959	7.354	266.08856	No results	No results	Full match	12791129.716952898	12754567.61332879	13333884.261206837	13321261.223350238	12435934.950304681	13690203.124810081	3276099.0152810994	2477079.8635728336	2134320.9517736807	2470166.4959274977	3196947.5942275366	2253266.233390982	4.95493261120615	2.3088654363946457	1.87418745298309e-06	1	1.06263338607535	up
Com_3033_neg	3-O-Feruloylquinic acid	C17 H20 O9	368.11213	2.254	367.10489	No results	No results	Full match	31372795.69374522	37162759.89797481	23309819.287304096	50763256.941685475	107325307.95963722	119641234.22551906	864003.7076943928	832590.4418987997	820545.057194216	448947.80923462	511802.52279949235	540750.4302268113	91.9652362123363	6.52301670581632	2.01210569588655e-06	1	1.05024049283983	up
Com_1305_neg	Gamma-Glu-Leu	C11 H20 N2 O5	260.13687	5.574	259.12964	No results	No results	Full match	298347950.05297065	328093669.1601908	324913630.43786305	304838057.3116355	288009401.60089594	290189446.65601146	132943634.03027414	126098917.676869	107838917.99668935	148497038.79541126	131151901.81761116	156497386.8724049	2.28434452909385	1.1917802570624985	2.62621677157916e-06	1	1.04855754613377	up
Com_5111_neg	2-Aminoadipic acid	C6 H11 N O4	161.06854	5.015	160.06126	Full match	No results	Full match	65543144.94822701	55746232.7983593	59905995.44893952	57273461.68727114	59526081.197115384	61657800.21635004	11697858.486332133	12011696.600643912	8745398.578981528	8478633.774074381	7287613.192891709	6725544.681932147	6.54547806672408	2.710498567159701	2.86850556737046e-06	1	1.0591795358943	up
Com_25556_neg	Indoxylsulfuric acid	C8 H7 N O4 S	213.00891	5.346	258.00702	No results	No results	Full match	4132616.7458204427	5238739.797075529	4781709.470449716	4788846.010067241	4640540.4309789	3731332.7335866154	1182456.0240050247	1176655.2330445135	1169609.826101614	1195330.7135773576	942971.6570120422	1903877.2669227344	3.60773257974852	1.8510924039566354	3.08537994369668e-06	1	1.03947024838795	up
Com_1005_neg	5-Hydroxyindole-3-acetic acid	C10 H9 N O3	191.05809	5.585	190.05092	Full match	Full match	Full match	62699433.15469248	73367515.44263284	66190296.638680466	64897629.22880059	60602569.43039547	55451664.2892899	445953054.4798	499187477.132799	256567572.24863327	523349353.76238304	463643954.1829251	556334349.2627069	0.13960077082392	-2.8406211872883893	3.1850343297423e-06	1	1.05369236808391	down
Com_83_neg	Methylmalonic acid	C4 H6 O4	118.02645	2.527	117.01917	Full match	Full match	Full match	5942867498.327209	6056356542.095171	6506165643.748682	6072487005.001224	5585686003.737035	5660934018.765163	2096255835.2420585	2716711046.521631	2124169342.5147169	2310047121.374343	1766603597.94325	2505738493.6278434	2.64983389232269	1.4059019256255418	3.67378889435186e-06	1	1.05077314134106	up
Com_2090_neg	Xanthine	C5 H4 N4 O2	152.03321	2.047	151.02592	Full match	No results	Full match	6805696.403559905	17569894.83774616	18499499.461600233	7111441.811444919	11602971.040760877	11272935.989846226	173778089.41914076	250169851.16464004	194937667.40489897	194295011.12114725	169591198.3626954	212794974.21851107	0.0609438469279498	-4.0363756203589745	3.80578528611022e-06	1	1.05247856658604	down
Com_948_neg	Lauric acid ethyl ester	C14 H28 O2	228.20876	9.599	227.20168	Full match	No results	Full match	7490097.870611241	6163456.422698644	3856259.8658999554	3677300.2186559034	12412721.114943579	9376037.89486182	82209506.18416856	321352231.6425483	101309842.18949892	134539400.27560785	67205483.47378165	239839190.15628508	0.0454071706472345	-4.460936045555395	3.94054635024012e-06	1	1.01840627290371	down
Com_18736_neg	8-Hydroxyguanosine	C10 H13 N5 O6	299.08598	3.795	298.0787	No results	No results	Full match	8610068.342788585	4704866.226044487	4468682.660797978	8700905.27216454	4116786.898425835	7970850.526225772	1456158.2086978862	1348786.1911484692	1046694.4244808451	1248008.3706159354	666922.2306595958	788726.7760835261	5.88412159263299	2.556827059522062	4.26562533110456e-06	1	1.01428695020039	up
Com_12023_neg	FAHFA (20:5/3:0)	C23 H34 O4	374.24511	9.79	373.23795	No results	Full match	No results	776196.4412714103	440264.86024021497	447930.22942812985	383267.13842846896	1289474.6971950347	1002939.0021020654	10133569.945472876	9400491.042684902	6167122.647269657	5507519.566213854	12100130.383072985	6323565.959326324	0.0874443389506933	-3.5154912010780195	4.37193245244555e-06	1	1.02730767261122	down
Com_2556_neg	Sedoheptulose 1,7-bisphosphate	C7 H16 O13 P2	370.00607	5.025	368.99869	No results	No results	Full match	894387.0208367733	1071804.4053660978	962263.8074172527	894895.7954674116	987263.156892264	895487.7144992987	160063875.26390302	196942342.01924083	108257691.1899501	187399395.7314494	123294812.77453232	39969991.856723696	0.00699338806775613	-7.159792721145335	4.45257712331554e-06	1	1.06058891958056	down
Com_20439_neg	Trehalose 6-phosphate	C12 H23 O14 P	422.08271	2.226	421.07437	No results	No results	Full match	3859162.46921679	8746744.086528245	8170578.223203654	7398061.732004413	6347841.176815669	5080903.902826944	691704.281125493	790661.4432445683	716257.8959233628	790003.6577833625	638555.9857216368	768131.091217901	9.01034337746444	3.171582087118229	4.86919867682282e-06	1	1.05438366529166	up
Com_1788_neg	LPC 16:0	C24 H50 N O7 P	541.33743	9.437	540.33044	No results	Invalid mass	No results	6834790.822605147	4359025.012396745	2974224.5542485383	6567081.268545374	12388059.958819015	10690648.148745786	131064364.8801702	137436222.47636396	68126085.63083996	71475569.14803103	110734883.35864916	72879809.38270672	0.0740452523544656	-3.755448954250464	4.96990887835835e-06	1	1.02839127553418	down
Com_7649_neg	LPC 18:2	C26 H50 N O7 P	565.33766	9.13	564.33008	No results	Invalid mass	No results	4257826.254178392	8680907.301243259	4320620.4717943845	3919176.442218942	4746333.317524583	5212410.907353435	39684406.98923932	37494913.4306384	18661925.55135843	18981389.688074317	28265244.522861443	20310611.2735493	0.190560355955005	-2.3916800817047252	5.10396133544374e-06	1	1.01305723732174	down
Com_2204_neg	L-Aspartic acid	C4 H7 N O4	133.03726	1.438	132.02995	Full match	Full match	Full match	172281177.5261845	163781746.60913926	179850850.93608728	178429919.39183295	161552353.21123245	168354852.85243493	105160461.0770318	117676021.74484162	104744367.57115804	115174816.2201705	102075447.48881605	126116140.94757926	1.52657439585351	0.6102978993472242	5.62921225159371e-06	1	1.03295362757264	up
Com_8226_neg	2,3,4-Trihydroxybenzoic acid	C7 H6 O5	170.02118	3.074	169.0139	No results	No results	Full match	29435287.24532456	23286495.977538552	37106930.25127671	33561727.2604134	26616088.616428204	22353892.01281237	1978131.4226428687	4685833.198044802	3763710.855718369	4573626.650233605	2417559.101453873	5371802.9968929505	7.56276428200049	2.9189136533631252	6.5980051799131e-06	1	1.03421639662875	up
Com_79_neg	Arachidonic acid	C20 H32 O2	304.23982	10.016	303.23264	Full match	No results	Full match	437590586.6017929	287468519.307233	226693604.43327084	277318789.9968058	681162955.8594226	517896356.92529935	3541753642.905482	3457335891.878711	2743311972.6415405	2724325299.8983636	4811793722.042352	3417294719.403862	0.117324724053482	-3.091421027720771	6.61204743508676e-06	1	1.03559661077305	down
Com_14068_neg	Oleic acid	C18 H34 O2	282.25529	9.425	281.24802	Full match	No results	No results	1681745.9471923022	1084006.954417368	1255997.7150323363	2156936.390890946	1179426.9832784454	1134873.5546659802	8358369.9948764015	10737077.191352747	4925168.187874855	6659383.591123149	9468303.143885266	4474141.7121375855	0.190329950988316	-2.393425487861423	6.65766830129734e-06	1	1.01298473699758	down
Com_593_neg	Citrinin	C13 H14 O5	250.08744	6.59	249.08023	Invalid mass	No results	No results	336331012.1260789	350184006.2167293	346999538.0526546	335854392.6894287	300660395.0854311	281317021.02044135	637306200.0447823	710243552.8401086	652647057.5664419	960384710.2840751	633586151.1864749	774791406.4438645	0.446638737097232	-1.1628197129734852	6.65803042728818e-06	1	1.0301057133145	down
Com_4012_neg	Biopterin	C9 H11 N5 O3	237.08512	2.683	236.07848	No results	No results	Full match	34032400.6722161	19266523.070673358	23839929.458698086	37626882.077948816	49247019.24171217	85342520.48483458	609114.5134830262	680444.1435628351	604956.0079640836	628960.7836179947	586001.3985010892	648999.0342719059	66.3447851933903	6.051911166793277	6.70462810470615e-06	1	1.05914665467758	up
Com_11444_neg	Ouabain	C29 H44 O12	630.2976	4.053	629.29102	Invalid mass	No results	No results	8086727.114653519	17899057.697257776	13471608.695190776	7806553.209648146	12279494.589480996	21737107.33300309	565022.220678812	648716.8571824207	643037.4746821455	604363.8112699008	576359.7641411222	651295.1660257783	22.0344427276509	4.4616885048123995	7.08521565564854e-06	1	1.05725936907976	up
Com_1176_neg	16-Hydroxyhexadecanoic acid	C16 H32 O3	254.22427	9.826	253.21725	Invalid mass	No results	No match	5195453.570594013	2969477.6155861635	2632956.1213546298	2351692.106541089	12581890.746840158	6267003.502507145	160754572.12461424	156470191.72376525	106444296.83729015	105239579.79110509	204301343.55199417	172225190.59862334	0.0353404358038016	-4.822536359050257	7.65623871744942e-06	1	1.04063107264148	down
Com_1816_neg	LPE 20:1	C25 H50 N O7 P	507.33178	10.444	506.32516	No results	Full match	No results	1438675.04679783	3334747.4556006547	673974.6235420927	1103612.767681113	3643816.8156330525	3894875.5576694664	19663898.932535805	33220960.71679844	104744953.44133024	95501093.64701481	115159793.70574854	102517135.99123922	0.0299266519725387	-5.062425302612352	9.12984703364558e-06	1	1.00293381344637	down
Com_3102_neg	5-Hydroxymethyl-2-furancarboxylic acid	C6 H6 O4	142.02642	4.857	141.01912	No results	No results	Full match	119885191.78392017	106450799.66748494	109329826.73921937	108940505.19263095	106424557.01195076	104173566.31175376	50917370.21981851	58881898.351369	43922769.97082177	55347028.59848439	50499264.42236536	63641673.78187967	2.02717872551041	1.0194732891209173	9.685184609251e-06	1	1.04104612924219	up
Com_2711_neg	(2S)-4-Oxo-2-phenyl-3,4-dihydro-2H-chromen-7-yl beta-D-glucopyranoside	C21 H22 O8	448.13452	1.372	447.12723	Invalid mass	No results	No results	6091987.573177605	7292418.488072455	16608128.859274553	10953417.604028396	15180693.739784272	13040228.651196169	152278775.2186647	174576280.80413234	146753255.4567667	175858833.25870723	169059448.60246155	160802824.32549483	0.0706267714089099	-3.823641042286255	9.80188757982801e-06	1	1.05378583420979	down
Com_209_neg	LPE 20:4	C25 H44 N O7 P	501.28516	9.033	500.27795	No results	Full match	No results	10539107.680531511	8302186.267675135	6870662.351914078	6343425.558556024	15572169.561533205	18641665.44529458	1458846082.0600936	1771150583.739268	881376565.5952091	246685446.26988563	1236567866.5151112	248746907.2442196	0.0113409176080227	-6.462318814486994	1.01080072572757e-05	1	1.02961543082172	down
Com_333_neg	H-Gly-Pro-OH	C7 H12 N2 O3	172.0846	1.464	171.07716	No results	No results	Full match	1372542082.585753	1193061267.72226	1249125156.2102766	1364487478.2110543	1389389696.967716	1198894966.6815746	18187516.083239146	20803795.691170294	28541749.359989118	20854489.579511303	4967824.946504274	20942666.258876715	67.9583002293556	6.086577863222519	1.02307746567457e-05	1	1.05588197525921	up
Com_3594_neg	Piceatannol	C14 H12 O4	244.07633	7.343	243.06912	Invalid mass	No results	No results	42915346.573102534	39892714.144687325	42546500.799743965	40443408.31289339	36915744.37480698	36900070.16149403	93834291.3241889	107829320.49818496	80908172.93932223	100423501.09251457	87184537.68629761	131100450.83908278	0.398505978952934	-1.3273267251483054	1.09158127625523e-05	1	1.03952560856338	down
Com_1749_neg	N-Acetylhistidine	C8 H11 N3 O3	197.0796	1.437	196.07233	No results	Full match	Full match	232425011.07913065	205451514.81789628	205267621.56916106	218916886.68936864	191620943.92326266	188246418.50261012	552759.1851375675	4297176.238604919	583286.5288583748	704115.4184317712	675463.5994999086	659110.316588292	166.212947244451	7.376888955744844	1.11761091096863e-05	1	1.05553242736942	up
Com_7798_neg	L-Dihydroorotic Acid	C5 H6 N2 O4	158.03225	5.807	157.02499	No results	No results	Full match	20208464.25362157	19097005.034037363	21891770.1509386	17704414.31033459	15648100.523182452	15746468.821903802	40703399.96376256	38130671.15169285	34087878.81051841	35456424.81828197	30519377.07115258	49417803.12764316	0.483086766127387	-1.049645763342587	1.12747963569044e-05	1	1.00418774105659	down
Com_7935_neg	Oleoyl ethanolamide	C20 H39 N O2	371.30309	10.332	370.29602	Invalid mass	No results	No results	20095442.90014585	11338271.145936389	7928613.124918838	14448716.079525383	38176639.561890624	26244862.060815796	443507.1138903625	440314.66083162924	373042.8602273335	393271.1076915567	416850.84546533326	495554.7497108543	46.1387854035365	5.527908120682017	1.23884218372686e-05	1	1.05301572839904	up
Com_10444_neg	L-Glutathione oxidized	C20 H32 N6 O12 S2	612.15161	2.088	611.14435	Full match	Full match	Full match	763820.7734308965	865171.0043437784	828240.5562609399	810463.9334751843	844818.9075777696	888529.1739506987	10307161.40117619	12418590.279061064	30664578.96950445	22920771.011283763	12428685.354269518	24634616.109525204	0.0441108769810531	-4.502721746423735	1.24415273235456e-05	1	1.05443154158531	down
Com_5126_neg	2,3-Dinor-8-epi-prostaglandin F2��	C18 H30 O5	326.2087	6.844	325.20154	Full match	No results	No results	1926664.9098723384	1983905.035245008	2134642.182986461	1976749.4728637333	1852696.0549576979	1922630.117348647	58133375.8200879	25379622.241179083	29337479.22719006	33571552.7106015	46173485.23124937	84781957.06264791	0.0425315281581845	-4.5553234978341575	1.29824277086793e-05	1	1.05436179764578	down
Com_63_neg	N-Acetyl-D-alloisoleucine	C8 H15 N O3	173.10493	5.811	172.09769	Full match	Full match	Full match	8290450987.16101	8890966108.59771	2407558649.420224	7837011917.221651	2262008049.4924297	9384248780.446806	156701787.65421733	145958995.73247045	109821920.20539896	114766137.93453535	103840517.83561714	99683730.12505716	53.4669996123593	5.740576814716802	1.46007167470902e-05	1	1.0451281273971	up
Com_5749_neg	LPC 19:1	C27 H54 N O7 P	581.3689	10.062	580.36145	No results	Invalid mass	No results	1997992.4681234409	3165843.486540211	685811.7398274788	1550047.9017547318	1701597.8205585256	1274655.0345838105	24292460.101478815	32506359.035811976	23469307.916318014	23278959.738401394	30168599.868589308	27807598.377517592	0.0642380969959819	-3.9604270350129793	1.57123306546818e-05	1	1.04428155009335	down
Com_30339_neg	LysoPC 20:2	C28 H54 N O7 P	547.36177	11.081	546.35449	No results	No results	Full match	346123.6278413698	345244.85681267426	270202.7393598475	328134.8551236281	407602.9121463526	334873.12690710113	659884.7463516861	1109729.1687366508	909164.5251196912	918647.1100057333	875434.9871195387	1338089.1774791786	0.349716004771271	-1.515744272326776	1.71614547767994e-05	1	1.0166727842917	down
Com_2393_neg	(+/-)9-HpODE	C18 H32 O4	312.22961	6.883	311.22247	Full match	No results	Full match	3363435.0253266576	3325109.4567039595	5013034.436586241	3689313.478778855	3828860.301801657	3478420.791319133	150733215.97480753	60304346.78905519	50162334.21799687	70932259.43915693	149639679.17623815	212407433.248254	0.0326978555960997	-4.934660166354646	1.81144283725143e-05	1	1.04424058776699	down
Com_4026_neg	LPC 20:5	C28 H48 N O7 P	587.32185	8.569	586.31488	No results	Invalid mass	No results	6190463.503773333	5717927.482553057	4228837.436600412	5564645.792920538	15455763.179622535	11632093.437855458	56907366.29584151	64431948.902121894	39158351.44095222	48029322.545330435	94389661.37763844	63619843.08662804	0.133110158684805	-2.909307416012292	1.86636444892159e-05	1	1.01226250442078	down
Com_110_neg	Eicosapentaenoic acid	C20 H30 O2	302.22449	9.531	301.21716	Full match	No results	Full match	198731496.4426438	115538702.206825	84739351.23462486	128028042.0540362	353556338.3133606	253179438.2736114	2147173355.1878483	2233070100.452161	1474035163.4720469	1547706287.3180814	2696616091.043158	1758641983.3594766	0.095618633299313	-3.3865644047374612	2.11932435021314e-05	1	1.02702047950963	down
Com_28899_neg	D-Glucosamine 6-phosphate	C6 H14 N O8 P	259.04494	5.588	258.03766	No results	No results	Full match	704457.7114569712	767142.7485327108	781959.1796608168	667003.5455886811	706046.7631165793	692059.4073326977	4465621.714593332	2379676.7203843007	2417781.0285617774	3703077.6420432306	4138768.957599281	3979824.1798732616	0.204824306947194	-2.2875411616230603	2.14707520927239e-05	1	1.04490981835131	down
Com_265_neg	DL-Malic acid	C4 H6 O5	134.02137	1.533	133.01407	Full match	Full match	Full match	651914734.146401	597708004.1316512	655903853.5191625	631472868.6600474	558749223.5422823	624395807.9619058	1513254360.7876105	2309306803.968077	1847948033.5488272	1911488662.8141222	1331763945.4059339	2103953753.6044018	0.337651164768126	-1.56639456061625	2.17671948758835e-05	1	1.04015607064467	down
Com_10867_neg	N-Carbamyl-L-glutamicacid	C6 H10 N2 O5	190.05867	1.692	189.0515	No results	No results	Full match	23684321.583848096	24493295.885044772	23779668.88147549	21328084.01120486	18791720.005038183	22480655.5784352	5551797.119403338	5363872.2042580275	4989448.684120568	7006954.153043893	2912462.3294634162	3740406.9216032624	4.5512603617378	2.1862661202203473	2.57303802671502e-05	1	1.0361762067252	up
Com_4746_neg	2-Aminopimelic acid	C7 H13 N O4	175.08416	5.172	174.07689	No results	Full match	No results	70655401.44734289	71742794.89881684	74670993.562709	66803949.81337308	68787083.40174024	66780053.11802369	1039785.5452684838	1358215.9492294204	714851.7073535068	3890533.404557298	732775.1443689596	517088.08561706555	50.8212261299035	5.66735927764172	2.86743012158136e-05	1	1.04843267557721	up
Com_1223_neg	Deoxyribose 5-Phosphate	C5 H11 O7 P	214.02401	1.382	213.01678	No results	No results	Full match	318159112.2419279	350828808.9267282	106983948.35342877	294927996.0245266	209198560.1735281	306978004.5528562	33216886.38579795	47099150.73649758	29118059.684537377	31980932.04814719	30489554.750207312	30886035.306843624	7.82618268432553	2.968308787046066	2.99189666002065e-05	1	1.02607391105962	up
Com_2372_neg	Corchorifatty acid F	C18 H32 O5	328.22454	6.541	327.21725	Full match	No results	No results	3660795.3625394297	4048122.2081697844	3469973.075288655	2968259.746420322	3958052.5641928148	3574850.1718624607	119986651.76035134	56040929.50235732	42853996.27907134	62358190.23181098	109910632.71896333	214027387.98117402	0.0358242710512411	-4.802918840806045	3.16586583412018e-05	1	1.04278483051822	down
Com_16470_neg	Adenylosuccinic acid	C14 H18 N5 O11 P	463.07374	4.208	462.06653	No results	Full match	Full match	777997.443470956	733183.7621516222	764559.8553161408	797298.8431979973	712310.6477628436	678239.8882808638	7074514.280235908	15306623.951114077	12932966.375394726	14082049.909689415	5014446.6564377425	16611361.735172803	0.0628480297842463	-3.9919886713031696	3.29036196668563e-05	1	1.04570004911182	down
Com_6006_neg	trans-10-Heptadecenoic Acid	C17 H32 O2	268.2397	10.261	267.23251	Full match	No results	No results	3682317.3757442515	2102805.6475059246	1396782.7211080787	1983356.6122924166	4886739.080640889	3671088.375870953	16914413.303405646	24729269.602769643	14542576.595142998	16830996.363940492	23923216.741766606	22841656.246297706	0.147961052143805	-2.7567106303424675	3.31199162545161e-05	1	1.01662272905166	down
Com_3704_neg	Taurolithocholic acid 3-sulfate	C26 H45 N O8 S2	563.25922	5.32	562.25177	Full match	No results	No results	88856260.13177882	74809524.35032195	67986001.53750825	74620969.54440384	59163793.76416184	8345071.0326130595	623562.5092921176	600801.2401278538	535629.7283689984	516496.6766366497	469964.03979136737	890028.3325731735	102.78658500546	6.68350817600885	3.4428351879477e-05	1	1.03759998986237	up
Com_9515_neg	2,3-dinor Prostaglandin E1	C18 H30 O5	308.19827	6.9	307.19101	Invalid mass	No results	No results	1617266.0357810145	1523483.2142329952	1748454.7394067934	1564316.6297145332	1583072.5526439599	1579864.949379987	27905057.30680829	13439370.880780095	11363911.787103416	19087434.182853382	27502015.66938875	38047234.86191244	0.0700167926937671	-3.8361552129950973	3.57111964105807e-05	1	1.04516567456808	down
Com_13736_neg	3-(3,4-Dihydroxyphenyl)-2-Methylalanine	C10 H13 N O4	211.08395	5.75	210.07668	No results	No results	Full match	15151089.121462997	11054923.960507922	17776764.73563427	9419421.532181313	9687297.217145612	13735361.19980846	4909778.457956924	4979843.056572208	4094773.6009456404	4334115.033562242	3725396.315468814	5170434.7873662915	2.82295489189751	1.4972060760934156	4.02452899450902e-05	1	1.00888176378588	up
Com_3447_neg	PB-22 N-(4-Hydroxypentyl)-3-carboxyindole metabolite	C14 H17 N O3	247.12327	8.297	246.116	Invalid mass	No results	No results	71130663.35777439	51861848.921553135	59098906.91139155	43805881.926197305	57513731.645562254	52614099.92109761	101872515.30646563	110762277.66594188	117388602.39448461	119384415.80479503	105196307.26178241	112571305.0847346	0.503653343391488	-0.9894970037073507	4.10711473020252e-05	1	1.02255450120825	down
Com_103_neg	5-oxoproline	C5 H7 N O3	129.0424	2.204	128.03511	No results	No results	Full match	422888472.239426	370152787.85177374	418284733.47224694	415255141.8248441	338225893.6616698	319325957.2419207	1960213952.6838505	4318840134.546699	2489536958.051699	6039186527.818621	6215016455.328481	3101712870.4443035	0.0946810227403457	-3.40078089968809	4.18213671957211e-05	1	1.03459960749492	down
Com_14351_neg	4-Guanidinobutanoic acid	C5 H11 N3 O2	145.08487	1.567	144.07768	No results	No results	Full match	15952817.110611657	14293090.195573647	13521798.337672302	13450104.875455543	13663227.131302899	12257054.756493023	6687526.251909981	8736462.39074207	5194507.68097603	6740080.637726157	5716763.321186526	7330566.775176268	2.05757272787744	1.0409434256863896	4.28396294090792e-05	1	1.0112494945763	up
Com_9410_neg	CDP	C9 H15 N3 O11 P2	403.0192	4.538	402.01169	No results	No results	Full match	27109548.612846013	5452051.45153917	30834904.16002891	24528500.368367247	14446312.232075732	8895589.927241767	406076.10147670767	503450.5278859752	518887.18882324535	433252.99705028324	395808.46965127304	467133.60485548567	40.8377536941074	5.351831606952753	4.36262799429387e-05	1	1.040342559324	up
Com_14773_neg	Nicotinate ribonucleoside	C11 H13 N O6	255.07543	5.669	254.06827	No results	No results	Full match	10323268.47247001	9803295.477194203	11015600.98582409	15108422.884959385	4813429.998894004	4861965.448526437	788505.6140343964	872335.716166624	764276.9468802606	775132.4319216341	751805.9660779396	815900.0664088184	11.7295492178469	3.5520756646328655	5.0844295686466e-05	1	1.0409573404003	up
Com_7145_neg	UDP-N-acetylglucosamine	C17 H27 N3 O17 P2	607.08064	1.372	606.07336	Full match	Full match	Full match	9052384.829049364	8219229.287462422	12785955.976504253	10579205.21410568	13312908.343004186	5057236.62128197	49046239.39233039	50023381.85824558	44031639.94908921	49165857.56591807	38553974.90912135	48879683.983133085	0.210964448384881	-2.244928197662382	5.12892913748171e-05	1	1.02918695936445	down
Com_11252_neg	2-Aminobenzenesulfonamide	C6 H8 N2 O2 S	172.03035	2.077	171.02307	No results	No results	Full match	1185078.2806793298	764061.0651927599	1209004.7547565037	1395585.1328906822	1125097.6902940099	975763.7086765621	11121242.050984798	20806178.471133746	13516832.04408939	21303448.576936934	28854553.013511393	5104238.219564639	0.0660790627840509	-3.919662964978484	5.95637066639513e-05	1	1.02127595113488	down
Com_32521_neg	L-(+)-Arabinose	C5 H10 O5	150.05254	8.389	149.04509	No results	No results	Full match	365003.8442537673	373393.1974143352	500834.5723422987	1050620.7271705542	380749.42664810363	555633.001550599	2895081.4143663724	3377670.6755138193	2725221.258584791	2942449.068783592	2931645.3085982017	2355346.806111079	0.18727329997167	-2.4167828693281854	6.3412701908027e-05	1	1.02535345975105	down
Com_1948_neg	9-HpOTrE	C18 H30 O4	310.21396	6.846	309.20679	No results	No results	Full match	4159213.0479398933	4120868.8091720277	4198056.475133659	3887539.556003074	3699765.9702158924	3787267.950737863	194678759.3405305	54680306.64658021	53655151.23893198	83903847.80556402	166617575.71027097	267498129.50805956	0.0290520471550655	-5.105216362929707	6.77460963740483e-05	1	1.03790809095167	down
Com_13653_neg	Argininosuccinic acid	C10 H18 N4 O6	290.1263	5.849	289.11911	Invalid mass	No results	No results	16390084.573709257	17258845.42898722	17926180.777928006	15674958.52943624	16151769.336299421	3067740.2632284854	457708.7602100891	598694.7475205568	505675.5683128782	498191.2769706241	438270.11275239656	515857.2944810685	28.6855238714368	4.8422509604394754	7.11764364741141e-05	1	1.03405704582798	up
Com_2814_neg	Phenylpyruvic acid	C9 H8 O3	164.04714	5.656	163.03986	No results	No results	Full match	72707569.42812356	50091260.8238823	55113538.00958093	47613992.14153027	79198101.74531107	71891417.35533217	152210708.75363705	172842401.94465575	156164786.54847354	157135396.40908837	148919514.68379307	154868982.97477588	0.399744372848939	-1.3228503696747373	8.05086277838751e-05	1	1.0265927363658	down
Com_7990_neg	Toradol	C15 H13 N O3	255.08558	2.285	254.07831	No results	Invalid mass	No results	34252956.3182346	36909668.864769205	38464383.95831431	35183260.87263281	29961583.595898464	34577967.43014288	14136761.356405066	15216833.152550528	10059859.088091167	10036735.695671644	8097824.627946871	15546154.032374525	2.86411114460584	1.518087478866276	8.86213466033431e-05	1	1.01701282588701	up
Com_2785_neg	Inosine-5'-monophosphate (IMP)	C10 H13 N4 O8 P	348.04663	1.634	347.03931	Full match	Full match	Full match	5781875.003252194	19153925.2318657	18642133.18393314	3345222.5338697713	7921480.367300334	6119250.474579571	102513181.25885245	178279330.64460975	141858907.33343914	148522409.9851619	114360808.8588893	154453595.48262382	0.0725770723432241	-3.7843423280677047	8.91993711503883e-05	1	1.01915980650649	down
Com_6851_neg	N-Oleoyl Glycine	C20 H37 N O3	339.27689	9.835	338.26987	No results	No results	Full match	23640025.463327456	13563064.153424507	8959001.468496375	14607716.350655355	46788502.469257094	31302116.455444798	1520201.606475042	1401971.0379150512	1196962.1384508957	1253472.5561931878	1418478.1781939329	1596801.7933577453	16.5548750500449	4.049184216745146	9.01521444900684e-05	1	1.02992403057672	up
Com_1444_neg	2,5-Furandicarboxylic acid	C6 H4 O5	156.00563	1.78	154.99835	No results	No results	Full match	5649805.445206549	5587142.783331268	5136430.842872561	4145531.837540613	4318460.3350759335	5168608.4100009035	84748184.33386254	188704494.60663557	213805869.98516658	166472068.22772595	42492480.70611277	378005325.6048571	0.0279325877053776	-5.161906957124169	9.23475500771278e-05	1	1.02944069924272	down
Com_11831_neg	LPC 17:1	C25 H50 N O7 P	553.33726	9.237	552.32959	No results	Invalid mass	No results	1666751.4038368096	1564679.69409335	1788735.1284634795	1628352.9216253988	1768040.9882362792	1940299.3368643664	14471682.213226458	15750522.499692788	6571728.480016508	8462560.68542671	12270978.527960563	5997907.634703795	0.16303498643268	-2.6167465025982923	0.00010417859298889	1	1.02575710505411	down
Com_779_neg	Asp-glu	C9 H14 N2 O7	262.0796	1.736	261.0723	No results	No results	Full match	540507103.3229002	504949063.8793431	573381267.7631826	542054525.7731311	479018205.1129808	446197605.58213603	18532544.35889766	23090147.624135077	5575656.534632425	5100032.9685607925	3480790.7584165325	27054531.588292915	37.2566676199575	5.21942673472889	0.000109056362307673	1	1.02976953993841	up
Com_9558_neg	N-Acetyl-D-tryptophan	C13 H14 N2 O3	246.09992	5.096	281.06921	No results	No results	Full match	11658708.55088185	11339484.83057659	9712590.019641237	10734679.383337695	10886292.627158657	10115994.443838561	26801563.89452054	27491680.42031637	21019319.77188899	20472371.22398827	22640879.77478684	37818933.2651335	0.412479462738838	-1.277605805207528	0.000129117794041309	1	1.01112734951364	down
Com_25680_neg	Salvinorin B	C21 H26 O7	390.16268	2.279	389.15637	Invalid mass	No results	No results	3389978.5682525923	3153640.846976469	5549560.132602416	4085219.2157332096	1757273.386829853	2189895.83521842	643515.9898938031	721831.818808692	586277.1080577554	723785.1654304648	569469.9841919584	661248.0987093066	5.15230610338641	2.365218307877795	0.00015676263468141	1	1.01423371359181	up
Com_2756_neg	D-Phenylalanine	C9 H11 N O2	165.07886	5.706	164.07158	No results	No results	Full match	130464474.49948364	123970029.6094212	106011859.13473524	136416436.89697123	98895196.65570977	129424433.54415031	11570520.659394538	23832440.61327184	19577481.776137646	39985051.637233496	16407793.868593832	36689693.30883622	4.89779701322765	2.2921329833591755	0.000209437141807001	1	1.00370977639528	up
Com_6581_neg	(+/-)11(12)-EET	C20 H32 O3	320.23442	8.152	319.22714	Full match	No results	Full match	2912864.2762724045	2760569.6294225687	2840958.9323321744	2785539.220669571	2776132.3163111084	2642695.0750251827	54459041.64535607	34057802.74966988	16049274.706356563	18382717.044653084	31524538.589475237	11890209.700599095	0.100495306750581	-3.3147999674708717	0.000224130946089258	1	1.01754367639483	down
Com_5387_neg	THJ2201 N-pentanoic acid metabolite	C23 H20 N2 O3	372.14448	7.642	371.13721	Invalid mass	No results	No results	8151070.677225586	4699469.455857068	3732468.6136074	3513192.808689771	20459752.12633934	3429414.3488177923	53670448.761883385	80764043.02666219	52124857.28758473	74530675.35686308	65965942.62666692	63836021.477319874	0.112525631940333	-3.151674428012158	0.000252423762131358	1	1.00202783050362	down
Com_10986_neg	3-(2-Naphthyl)-D-Alanine	C13 H13 N O2	215.09431	6.091	214.08728	No results	No results	Full match	16207284.777365023	18627105.7843944	2964463.8691027258	10081068.022898996	20987749.344108693	23153239.30963699	766767.0112522006	958632.3896015652	810459.9746512541	821820.700507046	823789.3172927198	792243.7126761375	18.5014513597198	4.209566543323037	0.000311515455951763	1	1.00931796707664	up
Com_29092_neg	��-Estradiol 3,17-disulfate	C18 H24 O8 S2	432.09694	9.599	431.08975	Invalid mass	No results	No results	489343.6236215685	445692.5188987074	436403.74943753576	428919.63644704333	548458.0187841731	492022.6164283656	4364081.932765075	4219952.308729728	3355036.7681882163	3251838.706646885	1373627.6275446834	1467925.0680044245	0.157540334688066	-2.6662068491027235	0.000330646287830766	1	1.00142786661339	down
