# Supplementary material for: Patterns of the Nutrients and Metabolites in Apostichopus japonicus Fermented by Bacillus natto and Their Ability to Alleviate Acute Alcohol Intoxication
Source: Foods. 2024 Jan 14;13(2):262. doi: 10.3390/foods13020262 (PMC10814447; doi:10.3390/foods13020262)
Supplement: Supplementary file 1 [file foods-13-00262-s001.zip › foods-2718425-supplementary/supplement/FSC.vs.SC_pos_Diff.xls]

ID	Name	Formula	Molecular Weight	RT [min]	m/z	mzCloud_Results	mzVault_Results	MassList_Results	pos_FSC_1	pos_FSC_2	pos_FSC_3	pos_FSC_4	pos_FSC_5	pos_FSC_6	pos_SC_1	pos_SC_2	pos_SC_3	pos_SC_4	pos_SC_5	pos_SC_6	FC	log2FC	Pvalue	ROC	VIP	Up.Down
Com_7574_pos	FPH	C20 H25 N5 O4	798.37485	4.739	400.1947	Invalid mass	No results	No results	40625489.98818168	35415919.320293516	37393559.77176544	37253388.25121528	38153922.59733285	40987098.60237438	361290.575967332	328049.10278722714	378695.12142263504	380590.63338785997	341784.2042926852	383471.542279382	105.723063721756	6.72414632796503	2.65502764312294e-17	1	1.08740632199139	up
Com_235_pos	��-Ergocryptine	C32 H41 N5 O5	557.2936	2.1	558.30103	Invalid mass	No results	No results	2519539151.557574	2355963581.1918006	2312736026.288364	2455974459.9606423	2086683403.6697848	1972225105.6694908	3043852.6418702947	2944018.5911858673	2927255.1655816315	3440325.360900129	3132063.5739101586	2888236.2198717594	745.717620777365	9.542485621560074	4.67336249760756e-16	1	1.0873156405338	up
Com_1506_pos	Artemisinin	C15 H22 O5	1172.55472	2.279	587.28418	Invalid mass	No results	No results	281853519.510885	332012633.00376904	266334747.84386513	299362407.3625074	291784581.3770603	265359472.708995	1386020.9089562367	1274707.7182058648	1395091.6395073049	1565877.6679780988	1483161.7597885898	1190968.243084152	209.347080832322	7.709752990833141	5.16558777601697e-16	1	1.08707258708272	up
Com_754_pos	(2E,4E)-N-[2-(4-hydroxyphenyl)ethyl]dodeca-2,4-dienamide	C20 H29 N O2	315.21641	1.474	316.22382	Invalid mass	No results	No results	689106736.3115122	708252197.9366555	678172941.7651019	700025162.1437718	549798248.5695082	600192321.8676643	5559558.803441547	4920382.95422711	5823900.276408376	5826073.330393572	6408179.392236115	6190852.095323414	113.033879930763	6.820611449867764	1.88238563306061e-15	1	1.0867925945433	up
Com_1720_pos	Sildenafil-d3	C22 H27 [2]H3 N6 O4 S	954.45663	4.682	478.23587	Invalid mass	No results	No results	240185593.05228373	243095456.3979973	237927771.02743366	234211232.4738175	229790740.9699045	208117587.03307444	802596.2584047563	728486.2475239475	709048.5306953216	773575.4245179992	886430.4852733001	858446.4791343266	292.803184551413	8.193787434351416	2.12224803350472e-15	1	1.0873162664817	up
Com_731_pos	Estrone	C18 H22 O2	287.18493	2.353	288.19229	Invalid mass	No results	No results	731246941.283795	715660101.829995	729909250.8215935	708110822.9127576	570299982.1087354	562954954.2661476	2112952.87558586	2011720.4546572976	2289372.390448375	2552957.696221111	2529586.784031542	2752623.739668734	281.993243274315	8.13951678498241	2.55006531814743e-15	1	1.08670906437032	up
Com_2488_pos	Feruloyl Putrescine	C14 H20 N2 O3	264.1478	5.318	265.15515	No results	No results	Full match	183490274.6750467	181944539.537482	179080662.63553134	171276743.04858527	172965516.36803657	189883984.38884127	2914186.6560396464	2774378.6283876575	2658393.2919178237	2816180.119123873	3168588.1805481277	2705993.0569309103	63.3090416381135	5.984339651333153	3.58427162583651e-15	1	1.08736789321081	up
Com_8364_pos	gamma-Glutamylmethionine	C10 H18 N2 O5 S	278.09409	2.261	279.10144	No results	Full match	No results	36506842.414076544	31143455.41613214	35795199.360230654	35723216.80088924	36434570.74906275	32722702.78668803	579007.4049374035	493075.17302872293	603534.9246473326	626720.4239347841	534204.4642949188	536320.417649022	61.7653309237947	5.948725370897086	5.96914994801885e-15	1	1.08699836696697	up
Com_10857_pos	N-{[(2R,4S,5R)-5-Ethyl-1-azabicyclo[2.2.2]oct-2-yl]methyl}-2-furamide	C15 H22 N2 O2	244.15413	4.006	245.16139	Invalid mass	No results	No results	24997333.54761658	24011706.09684679	24110108.829233825	23750230.413758103	19178471.04608022	21281725.388790235	467745.5535298916	375555.826234658	423017.8830242392	420520.7118382016	435300.7037087729	366404.84273986006	55.1846748067392	5.7861957704047375	7.98568736277764e-15	1	1.08647528422691	up
Com_4823_pos	1-Methyladenosine	C11 H15 N5 O4	281.11293	3.933	282.12024	Full match	Full match	Full match	73372656.40698944	77288521.75266494	71354027.93747863	63591184.52524666	64972617.28165919	62140022.044905335	579459.6307971342	503336.62693971174	515221.4151110793	698275.8478039491	557749.2831963457	612200.105367798	119.068120947788	6.895643390492678	2.81656890753103e-14	1	1.08670187950683	up
Com_734_pos	Thr-Leu	C10 H20 N2 O4	232.14288	2.488	233.15013	No results	No results	Full match	697416318.3751048	739044517.4389107	716060309.9883922	653384752.4778094	577069143.5705467	578082333.2669308	6472433.9123686375	6804211.876235811	7918789.126129058	8238771.469863252	8691940.64590473	8684503.921884296	84.6187201956826	6.402904960901828	3.11807253865797e-14	1	1.0863048605806	up
Com_6589_pos	Desmethylclozapine	C17 H17 Cl N4	624.23384	2.103	313.1243	Invalid mass	No results	No results	50362320.37281507	51453297.04898136	39879867.35330787	45487778.01768251	41541882.708146736	44159593.58762067	1223205.043747183	1078732.757596485	1110146.7267028512	1311268.028171932	1127954.9796360896	1058823.3449736566	39.4905311917693	5.303434868676437	3.23836393863941e-14	1	1.08643546937597	up
Com_3717_pos	RMK	C17 H35 N7 O4 S	433.24587	6.659	434.25305	Full match	No results	No results	89937420.00382093	76879205.68181054	77395543.03742209	78895953.02548738	80253303.91576673	63433587.10222128	455646.68938074826	461683.1531537238	414357.47398164205	445137.10032518813	481242.6979555901	515178.94668133144	168.32080616666	7.395069709271959	3.3880758824862e-14	1	1.0870078802026	up
Com_2955_pos	Acetylcysteine	C5 H9 N O3 S	163.0308	3.825	164.0381	No results	No results	Full match	1145320.7532047494	1183119.2184879733	1329698.8127159143	1318515.910179233	1046544.6539644164	1388745.5305283135	224155873.78593254	315095759.5570993	247719796.67366087	280699657.8292637	216446431.84016493	269832447.82007253	0.00476974486570852	-7.711872186318356	3.41380269366549e-14	1	1.08665154648486	down
Com_8372_pos	L-Cystathionine	C7 H14 N2 O4 S	222.06781	2.661	223.07509	No results	No results	Full match	35115777.3735687	35561962.67987432	36336437.255856164	34468269.34712922	33941952.30866876	31764455.12869846	342675.4280004942	303665.76418941055	314705.74991246074	331082.29093393055	385843.6224054048	323043.16707969905	103.541826633015	6.694069864613603	4.72136096059746e-14	1	1.08721703381065	up
Com_3732_pos	Catharanthine	C21 H24 N2 O2	672.36765	1.876	673.375	Invalid mass	No results	No results	107505444.87127584	100897310.04379173	104120263.68433246	98616888.0189022	89282976.86263582	81324930.2977526	2479800.6906412705	2384752.285313492	2700348.752527618	2909178.08447229	2666828.2454659394	2946745.9554309086	36.1611340769639	5.176368018811802	5.64796390493522e-14	1	1.0862791685119	up
Com_4742_pos	1-benzyl-4-{2-[(4-fluorophenyl)sulfonyl]ethyl}piperazine	C19 H23 F N2 O2 S	362.14435	1.501	363.15158	Invalid mass	No results	No results	72440074.841911	78907900.35435213	68733821.05980918	69681899.0366779	81943082.87256995	69497355.60414185	6147485.185508096	5637794.643031848	6426106.9561572885	6641143.993036474	6260602.149231939	6682132.481998799	11.6735291840235	3.545168882716307	5.84202082199688e-14	1	1.08631336326736	up
Com_8359_pos	FMH	C20 H27 N5 O4 S	455.16413	1.856	456.17111	Invalid mass	No results	No results	29340466.825202085	28392858.08008163	30751642.00094099	35756170.54478035	27830635.735268116	27929049.080586985	1157966.9007684286	1077159.6117559164	1249764.1719762774	1323448.9535799234	1304802.5933147545	1255198.925087615	24.428947906204	4.610519826556937	6.01303641317757e-14	1	1.08625110863285	up
Com_597_pos	Progesterone	C21 H30 O2	314.22133	5.516	315.22849	Invalid mass	No results	No results	905099702.8136249	882037200.2931654	864699468.7506927	829839885.8313125	722958035.1121749	709424224.1558974	1826569.9371057558	1635005.6315056125	1698664.6287412022	2056107.5819791849	1890194.1145735034	2507052.5081781587	423.129855135574	8.724956672529903	7.34947683216295e-14	1	1.08673864800054	up
Com_16683_pos	N4-isopropyl-7-methylthieno[3,2-d]pyrimidin-4-amine	C10 H13 N3 S	207.0836	6.249	208.0909	Full match	No results	No results	305471.9499621385	412824.54360679386	301057.5142736399	358023.94882618904	290219.26762875053	307036.5553224367	27855134.261252385	26557948.994390137	23537473.868773226	23393411.448458325	31652849.98976821	26081791.70902266	0.0124129433633333	-6.332010941172425	7.76981623201867e-14	1	1.08632697556705	down
Com_182_pos	N-Acetyl-L-leucine	C8 H15 N O3	173.10559	5.671	174.1129	Full match	Full match	Full match	3142311738.347407	3074377925.4947004	2980480498.965434	3309859473.665307	3357971925.2177024	3181535597.7678022	77227964.87326746	75924253.48303781	90381187.03218512	87667016.12430713	79074075.02603705	76132070.9868372	39.1576480069898	5.29122220736329	7.83325436040799e-14	1	1.08718226599061	up
Com_2583_pos	(5Z)-3-aminonon-5-enoic acid	C9 H17 N O2	154.09992	5.631	172.13374	Invalid mass	No results	No results	174496161.73438767	150702911.7167857	151246452.9840036	162691316.59863648	155838558.7688994	168575116.47964826	12701846.430197913	12695446.893872743	11895276.383989083	13899935.82242432	14619920.88636011	13790613.269917317	12.1044437759405	3.59746488094628	8.90698486413945e-14	1	1.08640790848161	up
Com_1665_pos	6 ��-Hydroxycortisol	C21 H30 O6	360.19153	3.941	361.19879	Invalid mass	No results	No results	296163756.47101176	296671152.05408454	285276967.40986925	289860129.13814056	240948656.0973176	232523105.18835178	914613.5295863146	794461.7096140183	813220.5453983999	826687.0408972139	878514.1047265476	790959.3376379411	327.081412838253	8.353505967024851	1.36781955260603e-13	1	1.08713656816771	up
Com_4143_pos	Senecionine	C18 H25 N O5	670.33953	1.644	671.34833	Invalid mass	No results	No results	93299153.81652328	94386998.35690036	83452856.90269971	84126260.56073144	73904700.49611989	81002350.9771239	1997149.3222538126	2002594.6808317907	2104079.6925366917	2267595.042019157	2083379.3580108022	2266544.8372260253	40.1036528770527	5.32566174671945	1.60598246701002e-13	1	1.08680223684662	up
Com_2207_pos	Glycochenodeoxycholic acid sodium salt	C26 H43 N O5 Na	472.30157	4.856	473.30872	No results	No results	Full match	196341492.5138628	212119509.6233893	197111605.2930603	175001136.52250144	210412742.13462403	210657823.60604614	6487445.408222261	5551356.946843664	6632949.9695444	7346305.617417571	6831354.664167773	7351230.573563668	29.8911712511729	4.901647523357124	2.19843114430983e-13	1	1.08645394238125	up
Com_6871_pos	DGMG (18:2)	C33 H58 O14	678.38292	4.938	340.19864	No results	No results	Full match	40588265.42139962	38821875.78155326	41145168.835555114	47098181.428492956	35357956.08266766	35012487.32558887	1316108.0406078093	1238065.178552306	1451565.1331384743	1252092.35090183	1280868.4359989516	1691529.0150569528	28.9206970224953	4.854030418226853	2.61345113306609e-13	1	1.08546620256787	up
Com_215_pos	L-Pyroglutamic acid	C5 H7 N O3	129.04298	2.124	130.05025	Full match	Full match	Full match	57936715.663493566	53041085.2026313	56319737.70158878	45859927.609796956	40134421.674985096	54797734.606764674	5873332165.161101	6249418598.110218	5901750670.020588	7184474012.525033	6822978139.96624	7259952072.119216	0.00784104556143607	-6.994738241836398	2.75496863009585e-13	1	1.0866037854717	down
Com_10451_pos	GLK	C14 H28 N4 O4	316.21183	2.173	317.21881	Full match	No results	No results	24195253.07086535	23853598.497314557	26332957.367408585	23068146.96737948	22846179.57305219	19397958.514057923	1251042.0721902365	1228742.5662833254	1245196.700086969	1484510.5481667162	1409322.6173861425	1549305.5499388538	17.1023556296501	4.096123146381978	3.18896256224062e-13	1	1.0852792493283	up
Com_172_pos	Guanine	C5 H5 N5 O	151.04983	2.837	152.05707	Full match	Full match	Full match	2560607062.4258704	3094348936.1134896	3170498782.6711183	2602384360.2606554	3113853677.2936163	3440654938.817895	10766104.833629005	9743269.834772613	12020892.325012602	12396913.379260488	10055027.889310341	15499339.118386908	255.135541513245	7.995120076536676	3.21338711821855e-13	1	1.08647537202807	up
Com_2721_pos	Homosildenafil	C23 H32 N6 O4 S	488.22369	2.313	489.2312	Invalid mass	No results	No results	142999674.19183686	127217662.46297817	160296201.1251395	140802552.54461548	123317529.69832449	112832165.45840354	2196184.607671092	2019806.0879986687	2210557.4058647277	2481172.1162988516	2350106.702204821	2518369.3789916313	58.6131155475888	5.873151619915407	4.16309004234523e-13	1	1.08632493073914	up
Com_1481_pos	L-Glutamic acid monosodium salt	C5 H8 N Na O4	169.03541	1.343	170.04274	No results	No results	Full match	19611819.781475622	17043146.469960846	16631424.521712866	19657076.498822045	19348822.992866643	24495187.61922738	632774044.7666612	643967973.14154	858315013.2949334	842063273.9780048	742307550.7187042	850945205.909573	0.0255531608261819	-5.2903544318324816	6.34051308673914e-13	1	1.08489578061084	down
Com_4762_pos	TMK	C15 H30 N4 O5 S	360.17807	4.694	361.1853	Invalid mass	No results	No results	71105175.39364673	65311674.506581046	66995667.197102614	68783912.91433258	64311654.4613067	81855939.91837287	732144.5561111954	675495.0443875724	702218.4462710562	717304.3657282534	699215.6120755398	761043.4311656711	97.5794026107012	6.608504745878121	6.87307639246735e-13	1	1.08730778770652	up
Com_1180_pos	Pyridoxine	C8 H11 N O3	169.07436	1.983	170.0816	Full match	Full match	Full match	435912678.7205363	393500432.8871503	380218313.26810735	344912613.11651576	375878243.97708184	379928406.0189894	28692752.09637163	21460252.450794864	23061901.277801827	25991507.26065908	25181977.52213183	25775970.53139946	15.3854794204289	3.9434974944703534	7.89767983658201e-13	1	1.08566694954448	up
Com_5434_pos	JWH 019 N-(6-hydroxyhexyl) metabolite	C25 H25 N O2	389.20297	1.901	390.21176	Invalid mass	No results	No results	66318899.15095531	52102443.19825464	49041033.15477959	56420276.21904698	52476045.67147171	64363294.55285093	1868648.04880978	1797024.5438125643	2034841.5284180657	2192204.3863063552	1931021.3271607975	2239665.1590954955	28.2442637155957	4.8198859872156765	9.89071410939421e-13	1	1.08595897443365	up
Com_4598_pos	Isotretinoin	C20 H28 O2	300.20953	7.876	301.21686	Full match	Full match	Full match	1671337.935290675	1295467.269311141	1312023.8747833201	1531361.6920018496	2025278.2344365104	1871574.1070947954	159602477.37432194	177615961.26740184	184230603.33959785	145474173.59964436	219365418.71863165	187600667.10284153	0.00903914686573507	-6.789597670279896	1.02802343807714e-12	1	1.08531260252525	down
Com_25809_pos	Dehydrocholic acid	C24 H34 O5	402.2391	7.397	403.24628	Full match	No results	Full match	114317.99585034055	95031.69939024071	93089.29643342773	112913.46351037659	125832.48055155837	147076.38668430457	8633327.169349145	9087355.048937785	10255244.020686895	8032488.297037936	11778146.606831487	12829300.204805098	0.0113544756622839	-6.460595104327788	1.06029870142642e-12	1	1.08463755600033	down
Com_7692_pos	Kynurenic acid	C10 H7 N O3	189.04328	5.4	190.0506	Full match	Full match	Full match	3280500.461590815	3480429.6082482324	4287644.656234113	4146781.0136568956	3869673.979455495	4076772.8671975276	98331230.51605336	89108333.1207897	94652318.16265416	106751646.21449429	105365054.9301637	95881295.09261994	0.0392174200028234	-4.672361561729723	1.08050337856154e-12	1	1.0862704147125	down
Com_3497_pos	VLK	C17 H34 N4 O4	358.25878	2.332	359.26535	Full match	No results	No results	93629229.76233245	82664474.15437756	84751164.12344994	112900516.44814774	80325896.42062934	85880460.59830937	2404547.7662483375	2211435.322963233	2420284.184612499	2716573.483433476	2573073.2295880616	2782042.7754304176	35.7527990056196	5.159984286525393	1.10466280732636e-12	1	1.0860080157426	up
Com_5104_pos	Nornicotine	C9 H12 N2	148.10048	6.344	149.10777	Full match	No results	No results	57989064.925167374	53824191.998292	54285798.156943195	52522558.29604658	76424502.05660063	69973817.3274457	574566.1671831041	461228.3389923798	518737.1882129844	518144.8418931136	616279.1875089377	567929.9154097765	112.076373934371	6.8083383751428395	1.11572380558139e-12	1	1.08649389530279	up
Com_8451_pos	3,3-dimethyl-2-morpholino-2,3-dihydrobenzo[b]furan-5-ol	C14 H19 N O3	249.13685	5.664	250.14417	Full match	No results	No results	29906621.075307116	32419799.98713642	32479404.66787598	35245738.61963664	31633127.41761871	29455478.2789746	6600692.81344267	6424425.599229953	5527561.131508983	5847285.65584853	6139923.220496423	6421592.747734762	5.17133415667013	2.3705365306180597	1.14082454290829e-12	1	1.08464016979645	up
Com_3286_pos	N-Tetradecanamide	C14 H29 N O	227.22527	6.071	228.23254	No results	No results	Full match	2530351.446378624	2363131.481749344	2932493.1773499455	2686932.9678398976	3601561.9869282986	2500071.1534461104	203734991.43479124	271637944.33143854	186252588.1798193	157633506.70971745	214189684.0612006	202625512.5612882	0.0134413790426455	-6.217175028151935	1.20532776978968e-12	1	1.0848704675619	down
Com_14864_pos	Kanamycin	C18 H36 N4 O11	506.21726	9.716	507.22467	Invalid mass	No results	No results	316322.51492289174	309817.05274975376	361244.3795733241	474770.58536102384	441503.44102917385	330044.02740615257	26559683.532124057	25545279.04556284	27871570.324337836	28386923.032954123	34788081.92986347	40641158.38232081	0.0121533774010174	-6.362498897952021	1.3008266218131e-12	1	1.08451739051636	down
Com_2730_pos	N-[(4-hydroxy-3-methoxyphenyl)methyl]-8-methylnonanamide	C18 H29 N O3	312.16905	3.923	313.17593	Invalid mass	No results	No results	151824508.95354167	161733277.85763052	156115516.9165782	145796784.24713543	127655362.69100012	122245481.55447419	682909.387001102	593196.2971876805	607202.8525599363	635732.2806582021	657323.1349420239	614424.4797706219	228.282571743657	7.834676910840754	1.33402747717896e-12	1	1.08706460967321	up
Com_9547_pos	Stiripentol	C14 H18 O3	216.11322	6.348	217.12048	Invalid mass	No results	No results	7970292.386980589	7492711.200500686	7941536.09182402	7738272.460050803	7111273.449168771	7158441.58544115	58793148.58396948	65356720.08985553	56903250.855791256	61723157.09698322	62042227.358745	70091968.47365066	0.121128990812421	-3.045383896281542	1.38527243189905e-12	1	1.08607136059397	down
Com_4879_pos	Natamycin	C33 H47 N O13	687.28337	2.521	688.29126	Invalid mass	No results	No results	75645421.23053247	76138103.67272986	64766606.8624768	68855684.47910689	55388098.6682137	62918485.62124544	1709099.641067969	1550911.2156537338	1520069.0231056032	1750045.4446278878	1794626.8435471999	1813299.7557094796	39.8214966319183	5.315475538519139	1.57701389607888e-12	1	1.08618967401638	up
Com_19558_pos	N2,N2-Dimethylguanosine	C12 H17 N5 O5	311.12344	5.208	312.13058	No results	Full match	Full match	1539122.6699991175	1442593.6202360962	1705654.0379550552	1388821.4616170765	1602598.464568112	1448131.209538607	21283012.91429945	19735002.019808814	21597538.272928894	21887995.071029067	20269778.99530329	21903950.863106016	0.0720486072812616	-3.7948856467839587	1.76634564012541e-12	1	1.08666028912483	down
Com_7442_pos	RLK	C18 H37 N7 O4	415.29181	2.14	416.29922	Full match	No results	No results	43656764.32393387	41380182.26484472	37416995.41591479	36893621.7782373	38903111.716185436	33237899.10696692	3086377.462500116	2336402.00358341	2367688.842861989	2822733.999985524	2679767.3306917464	2945938.9544785838	14.2551805907799	3.8334144109624066	1.9147673698528e-12	1	1.08472680121742	up
Com_6653_pos	LPH	C17 H27 N5 O4	365.20739	4.865	366.21445	Full match	No results	No results	38969706.261966996	45649832.84850755	43228486.81949703	46935721.86991878	53955383.69014775	50177397.519785464	3449081.514942784	2995417.8698242335	3526439.7139281663	3905698.670857643	3631922.5228988505	3908317.0474506607	13.0232117681398	3.703013382911206	2.27357106191878e-12	1	1.08484629406222	up
Com_3347_pos	6-methyl-4-(morpholinomethyl)-2H-chromen-2-one	C15 H17 N O3	259.11731	2.239	260.12466	Invalid mass	No results	No results	87659026.29184054	104363027.95319608	97604570.71677288	119148120.01126	97320115.97964123	84188311.35085177	2234674.7907955195	2055205.07309826	2195985.117700111	2148417.6151565826	2113737.8218914517	3168214.7593525215	42.4168724337865	5.4065663439828295	2.59570407844753e-12	1	1.0849677624031	up
Com_9966_pos	4-oxododecanedioic acid	C12 H20 O5	244.13151	5.794	245.13882	Full match	No results	No results	1730144.9788792834	1576478.9802740011	1650225.222560809	1681866.7650937648	1459147.2976858085	1305945.413577984	55090624.99820267	51297746.78412314	65911884.641820416	66356918.475705415	69318348.29283658	76514179.28026417	0.0244578947045615	-5.353555965386443	2.74812026173759e-12	1	1.08554853244328	down
Com_2129_pos	(6E)-7-(2H-1,3-benzodioxol-5-yl)-1-(piperidin-1-yl)hept-6-en-1-one	C19 H25 N O3	315.18038	4.924	316.18765	Invalid mass	No results	No results	156632935.64783326	157630360.59036618	173504358.377439	214105191.57410282	146567870.02190742	201099158.86441296	4572830.044696583	4380104.959147972	4798400.423816648	5711179.82886476	4890295.226978303	5715008.598271365	34.9057532979569	5.125392941361086	3.06140486315898e-12	1	1.08515424921165	up
Com_277_pos	Adenine	C5 H5 N5	135.05497	1.542	136.06227	Full match	Full match	Full match	1967206205.954384	1977172321.687867	2061667794.0133607	1739978464.7668872	1863542967.2729936	1959481718.2295437	415189811.86354303	389082823.6581151	376585665.3600725	438155656.2430855	437847724.80487645	446624718.46888775	4.62117528183222	2.208259812169279	3.4297921616129e-12	1	1.08436629033552	up
Com_7639_pos	Prostaglandin K2	C20 H30 O5	332.19705	6.585	333.20447	Invalid mass	No results	No results	754482.5075555908	1018402.3342790814	1264636.209591012	825953.1838809211	743093.1188833644	1065477.6820755587	87362290.45450455	88561774.24875498	100032581.02296644	94393379.63816623	61465632.9500087	111648786.44407813	0.0104368281880634	-6.582172854553803	4.12758928723426e-12	1	1.08403711725695	down
Com_12289_pos	2-Isobutyl-3-methoxypyrazine	C9 H14 N2 O	166.11109	6.028	167.11839	Full match	No results	No results	20727206.622845247	18145648.432323713	18931259.601498626	18431059.83980381	17434101.574259944	15762641.327460837	1927245.083675891	1945783.1035787042	1982010.2482267644	1595606.756527336	2211050.5274003595	1862204.2210860564	9.49608361433676	3.2473326381662044	4.17083298775907e-12	1	1.08408117933776	up
Com_6043_pos	Boc-beta-cyano-L-alanine	C9 H14 N2 O4	214.09572	2.823	215.10304	No results	No results	Full match	57264398.62940772	54127661.605768025	54331825.53516616	54833523.01489323	44775947.90023845	48757516.65329174	6966868.1458860235	6586775.964188745	7073876.77820224	7822173.054829031	7190290.128416673	8442020.105812987	7.12514957521491	2.8329203003620425	4.31200618616366e-12	1	1.08368996379152	up
Com_9602_pos	3,5-di(methylthio)isothiazole-4-carboxamide	C6 H8 N2 O S3	219.97657	5.658	220.98392	Invalid mass	No results	No results	10505197.420019537	11363534.59089641	9792391.401225703	10673179.439734213	11697474.736840213	9323787.08343144	68051969.46255189	62874833.11121534	63511807.66250394	67987783.56307638	70710223.26566124	80380139.19644688	0.153211601979411	-2.7064025451153797	4.97616397866926e-12	1	1.08366725113236	down
Com_5760_pos	4-(beta-D-Glucopyranosyloxy)-2-methylenebutanoic acid	C11 H18 O8	300.07877	2.189	301.08582	Invalid mass	No results	No results	60702918.031709895	59490747.56155428	59588354.41304207	59241372.22813101	45604850.98082298	42837629.0867642	1744341.1381290064	1806138.3625117282	1792150.2183838075	2127308.9943122594	1984986.805733357	2414700.7930175285	27.5885578612144	4.785998139441828	5.60952979769927e-12	1	1.08419337306092	up
Com_2942_pos	3-(4-ethoxyphenyl)-2-(tetrahydro-1H-pyrrol-1-ylcarbonyl)acrylonitrile	C16 H18 N2 O2	288.148	5.509	289.15536	Invalid mass	No results	No results	139039041.40742868	136294152.48915228	145240905.8131447	124646960.61281867	97802952.85816848	98594964.49146326	2977524.710190078	2863892.474010992	2975398.2202745187	3601498.9283949146	3310883.213388099	4391378.642231398	36.8587345970947	5.203934637320092	5.70739305332506e-12	1	1.08355590998999	up
Com_5591_pos	SKK	C15 H31 N5 O5	343.22272	1.66	344.22995	Invalid mass	No results	No results	60653243.12905007	63641825.66842475	56501743.98830276	58691415.26950338	48388365.312500045	46672229.455304235	1944759.7756637791	1950062.2907078539	2048885.131041962	2208111.119221073	2028727.811065855	2372256.6857620594	26.6513246320009	4.736135334908451	6.05989504957305e-12	1	1.08569035012167	up
Com_2463_pos	3-Methoxytyramine	C9 H13 N O2	167.09517	4.622	168.10243	No results	No results	Full match	146830657.48358032	137921035.13915843	149465079.4109349	179824072.63158575	165227652.92289716	183993521.05177695	9726817.823395964	7002172.57923598	7527396.369663087	7147670.516465685	7441802.835988479	6250847.519452527	21.3599189155837	4.416834265306681	6.16380605616165e-12	1	1.08434948089986	up
Com_442_pos	methyl 7-hydroxy-4-oxo-8-propyl-4H-1-benzothiine-2-carboxylate	C14 H14 O4 S	278.05714	7.75	279.06442	Invalid mass	No results	No results	210267828.03401342	156429048.26718757	190545700.88436294	229857080.2140495	203789607.6595125	205694024.48899108	2280803340.610655	2738145061.978859	2855467061.5402865	2652183737.983268	2820165951.8450685	3287984654.7266655	0.0719327494137239	-3.7972074419226813	6.65424744755691e-12	1	1.08345918258203	down
Com_1427_pos	L-Alanyl-L-Lysine	C9 H19 N3 O3	217.14334	4.663	218.15073	No results	No results	Full match	68430670.78533128	66295246.981695496	66286530.494510144	84559692.73595794	60467431.38203563	59895042.039840154	750097519.6952468	721614998.0849342	836157989.8921828	899098087.4407009	898760165.960692	937646991.8115424	0.0804886715385299	-3.635070445867624	6.77426045328409e-12	1	1.0839397907555	down
Com_7432_pos	Dl-3,4-Dihydroxymandelic Acid	C8 H8 O5	184.03635	1.541	202.07018	No results	No results	Full match	5563254.993500233	4359431.220725587	5486535.986511017	4678251.058535884	3883014.281737493	5518606.020183893	89186762.45924795	83581699.21277075	102481621.15514986	104626909.5047615	104846875.22786477	116372668.10076122	0.0490588313386101	-4.349343322819149	8.5247220392794e-12	1	1.08400962500751	down
Com_4253_pos	Desmethyldoxepin	C18 H19 N O	265.14322	5.51	266.15054	Invalid mass	No results	No results	72262346.57158865	63839726.49757136	61390891.66096629	66224707.6658909	96790381.13900863	94158224.62143902	1246123.5802135963	1198567.3639744685	1245233.6231234702	1507262.9702879707	1385637.4153391633	1837835.4533896036	53.9941354023463	5.754730811692665	8.9984083806435e-12	1	1.0845058053689	up
Com_10807_pos	Ala-trp	C14 H17 N3 O3	275.12781	5.238	276.13501	No results	No results	Full match	22519641.362372074	22541755.384789955	23586384.51932175	16793588.6237088	21006773.596008163	26276211.79726933	1038802.0259464323	1097315.0378907938	1100498.9651154152	1328912.5880587553	1182471.5108082835	1462428.1171173262	18.4072777336999	4.20220437608415	9.77364142843133e-12	1	1.08358243046876	up
Com_4565_pos	TKK	C16 H33 N5 O5	357.2383	5.013	358.24545	Invalid mass	No results	No results	75789393.9328239	79873439.70400472	82113650.76267302	73084747.34880285	71167426.45457654	59343464.71150041	1122695.8984894655	1121299.1234579762	1098924.8953232947	1253419.4872269614	1208280.2465677476	1754645.320518813	58.3882327942632	5.867605741391364	1.01593121957678e-11	1	1.08517035994876	up
Com_950_pos	KMH	C17 H30 N6 O4 S	828.42465	4.702	415.2197	Invalid mass	No results	No results	343729971.1908405	357153802.1718888	568770962.4395356	328465752.8713819	453953330.49976254	313930346.02522576	1051659.487094713	733354.5283244043	491106.2515427964	608351.5894159559	662316.3572372121	1058310.951924782	513.779200001498	9.005004674676536	1.06030607986893e-11	1	1.08422709851602	up
Com_1323_pos	Prostaglandin E2	C20 H32 O5	369.25205	6.294	370.25934	Invalid mass	No results	No results	307616523.71885955	382389030.74297917	323440203.44858307	321024919.72408855	244907552.81942165	258298195.46723813	9557157.434326943	9383062.41265163	9970144.175928533	10760954.056159772	12585378.924966028	9245893.550367001	29.8796588786894	4.901091772571663	1.1883401902282e-11	1	1.08433776800851	up
Com_761_pos	Tyramine	C8 H11 N O	137.08447	6.182	138.09172	No results	No results	Full match	720226185.0920339	680030210.7657566	566284747.6153476	655593484.5206177	405089450.84287155	419210081.2697431	3568921.712518548	2642299.828422236	2825891.766664746	2395265.242793457	2540020.1753262253	2140529.9187416057	213.892473314581	7.740741906018775	1.27001888678098e-11	1	1.08456050789482	up
Com_5436_pos	1-(2'-fluoro[1,1'-biphenyl]-4-yl)propan-1-one	C15 H13 F O	228.09387	5.549	229.10107	Invalid mass	No results	No results	60234480.44394515	58282786.025515854	65302007.25353582	63691933.28614435	47592963.96997404	47911764.336660095	2694341.1448305002	2591516.1344221565	3187260.9817787637	3356111.46342956	2934795.5463772346	3973727.612671476	18.3061404133283	4.194255746563407	1.53128648100483e-11	1	1.08283222021521	up
Com_979_pos	CYM-5442	C23 H27 N3 O4	818.39474	4.956	819.40247	Invalid mass	No results	No results	498184012.6567804	475900576.1305465	479269858.598038	509413789.302968	582766801.7627146	513550018.147959	1755326.5060799764	1697634.2848953803	2003037.4881914638	2554235.826838785	1934432.7416864347	2335309.3923607543	249.111642954275	7.960648641461279	1.56169926109127e-11	1	1.08685764230074	up
Com_793_pos	Methyl-3-hydroxybutyric acid	C5 H10 O3	118.06601	5.262	119.07333	No results	Invalid mass	No results	606023170.0631161	638246947.3967178	662489495.2204893	669141975.644738	499965963.80541414	485447441.9753232	1847673.2931341808	1763767.2112272766	1869941.1887815339	2020043.6129723247	1060947.5450182164	1425474.5163812707	356.564819531472	8.478020556250659	1.6086283983383e-11	1	1.08548523963552	up
Com_4190_pos	4-(pentyloxy)benzene-1-carbohydrazide	C12 H18 N2 O2	222.13745	5.851	223.14473	Full match	No results	No results	70544303.76814762	56019976.565387934	54487100.053822674	89889182.48123199	55794691.26194304	55956337.45206685	1432674.9991858765	1644250.9304883417	1411069.0666985293	1904888.611819156	1338557.4900511098	1191301.0632483119	42.8894598382789	5.422551241274832	1.6615989342647e-11	1	1.08326778856827	up
Com_1923_pos	ENK	C15 H27 N5 O7	389.19138	1.343	390.1987	Full match	No results	No results	251360921.08398423	176422005.52977902	248694536.93567082	222178158.62546325	229367790.8559497	199891568.3878796	15643527.418380802	13320175.381169703	16722362.251472203	19033977.56656719	17803785.5866271	18960879.777815077	13.0848775921377	3.7098285230530634	1.66843391472716e-11	1	1.0826738607158	up
Com_6599_pos	QLK	C17 H33 N5 O5	387.24843	2.272	388.25525	Full match	No results	No results	44632651.08781156	35585492.924060434	50600487.317194216	45000743.22115123	31557130.763210215	41942532.238132164	1854601.3084843752	1612549.6480781336	1928752.8662711105	1865029.6122861928	1668983.6500786773	1317242.9411060733	24.3305498217609	4.604697017554379	1.8079477448846e-11	1	1.08307623547644	up
Com_26082_pos	Tetranor-12R-HETE	C16 H26 O3	248.17814	8.427	249.18538	Invalid mass	No results	No results	103778.32629405208	66820.4787498027	73680.29849924835	116863.9638001674	121506.57520547968	85795.44787456567	10000492.366475377	8888502.486366734	8568349.972550007	10514504.528931433	13705160.568174284	12495894.252309568	0.00885802345605035	-6.818799467176642	1.86738715225587e-11	1	1.0836603663685	down
Com_11302_pos	MNK	C15 H29 N5 O5 S	782.38039	4.972	392.19724	Invalid mass	No results	No results	18143119.26692902	17018324.880595982	15598671.749620806	15786998.273699632	20889875.98730697	18123146.440206394	700677.4466542043	639580.9666341206	596310.1974070095	683463.748955876	656883.8042087131	940081.5469995331	25.0320592601993	4.645705073978902	2.064333359395e-11	1	1.08479110111911	up
Com_1635_pos	Oxymorphone	C17 H19 N O4	301.12814	1.931	302.13531	Invalid mass	No results	No results	177938901.3780857	284147599.2620356	300069513.8226074	267962164.62675676	279347142.4021184	278790135.0029522	4480896.177178648	4874221.5584997805	5677269.802344457	6117611.794340197	4801039.939535112	5967969.3020055145	49.7589219545208	5.636883324171904	2.20435972805060e-11	1	1.08452730986488	up
Com_21937_pos	1,3-Dimethyluric Acid	C7 H8 N4 O3	196.05914	8.431	197.06641	No results	No results	Full match	107756.92161983332	140332.18745670197	165201.52089299966	126575.63583909435	129784.92612823947	79381.16726775456	10238388.383215241	15573881.720826969	8342966.608561052	8474465.188729832	11485523.415269325	10365456.97172033	0.0116163838939445	-6.4276951528902115	2.40521506677409e-11	1	1.08266963033115	down
Com_1101_pos	Pro-Leu	C11 H20 N2 O3	228.14782	1.369	229.15504	No results	No results	Full match	465771749.4111838	447759453.08312243	467594094.604518	448061318.6606304	459622533.2812948	413554747.633047	13919265.745609121	12885877.895674992	15376752.853160147	15954989.323032957	16590328.912749808	16458199.049861364	29.6359229469647	4.889275082721045	2.49972452751759e-11	1	1.08668086164957	up
Com_10258_pos	S-(Methyl)Glutathione	C11 H19 N3 O6 S	321.10008	1.899	322.10739	No results	No results	Full match	27425357.723991662	22909758.097408935	20559278.98456341	26457080.454298917	18957877.918692667	22679708.924286824	958509.5498870491	921770.7891664609	1043757.2975487673	1124475.4414386859	990503.4735128973	1148820.1028062373	22.4616566123004	4.489392429492042	2.60687805978439e-11	1	1.08499320057768	up
Com_4123_pos	N6-Methyladenine	C6 H7 N5	149.07067	2.179	150.07799	Full match	No results	No results	92883070.10022405	89720397.3068056	88491702.98992696	92013652.37840103	74885631.47994812	73752797.27755994	11272516.01450934	9659651.982921463	11385460.382358644	9742735.981567726	11529211.583410073	8555628.289312808	8.23470222425026	3.041716481479894	2.65826805348656e-11	1	1.08233940690017	up
Com_2067_pos	Ecgonine	C9 H15 N O3	185.10575	2.37	186.11304	Full match	Full match	No results	226153857.7976475	230488733.94368875	205386971.96662962	215905746.49307135	175971731.82067075	177613567.74722272	7679527.405797171	5191262.95104841	7307472.408720008	6058329.267134658	5307027.413854032	5214044.019490453	33.5037783592138	5.066251898300217	2.89892903502449e-11	1	1.08421401050688	up
Com_596_pos	5'-S-Methyl-5'-thioadenosine	C11 H15 N5 O3 S	297.09037	5.148	298.09775	Full match	Full match	Full match	114667870.12728009	103346332.64781436	110843491.73313513	108659710.91676535	121452065.18328723	117291130.96281321	2103384621.391977	1867758309.7676525	1857816102.0307002	2230034309.5860605	2322117295.9704638	2410723467.5723834	0.0528665862885931	-4.241500018030743	2.97880493446211e-11	1	1.08592011421267	down
Com_21536_pos	3,8,9-trihydroxy-10-propyl-3,4,5,8,9,10-hexahydro-2H-oxecin-2-one	C12 H20 O5	284.12641	7.024	285.13391	Invalid mass	No results	No results	694649.036862955	534772.0011153162	543733.7083307867	607484.6830438375	553212.180296849	537158.138128649	13040593.909129893	16205657.384594798	11425898.6526739	10245202.084191501	12672643.233494278	13324125.12847031	0.045128381239531	-4.469821159941046	3.01314587346112e-11	1	1.08438320730538	down
Com_6198_pos	Gly-Tyr-Ala	C14 H19 N3 O5	309.13298	3.92	310.14026	No results	No results	Full match	55498253.32754605	54079060.13309914	47580869.35812759	47161100.20186379	41254077.32142599	39957731.21953972	524630.8855043986	455710.6764019348	466470.9202756958	488388.0580556512	504974.7812978949	455663.1458737778	98.6004899013035	6.623522909608453	3.06126817756608e-11	1	1.08660454752857	up
Com_153_pos	Trigonelline	C7 H7 N O2	137.04799	1.461	138.05524	Full match	Invalid mass	Full match	1885801580.2542531	1983642361.1210618	1873799131.1998072	1828446135.3280637	2161438892.7147794	2014073606.2147539	8628139863.357231	8299578841.506915	8768371462.67886	9385534833.887941	9832750169.891674	10321952858.248959	0.212671662398407	-2.2333002818091785	3.1012640921093e-11	1	1.08344376477385	down
Com_1614_pos	2,3-dihydroxypropyl 12-methyltridecanoate	C17 H34 O4	302.24612	9.133	303.25323	Full match	No results	No results	2657258.060787003	1901066.3140260382	1629028.040691662	2406413.977162915	2091708.6392127427	3952324.9219193356	422901582.26892	667554251.9311426	394800886.8843504	433745984.5367176	348097921.59400517	641226537.2013772	0.00503306510109787	-7.634347025904635	3.29884547381467e-11	1	1.08214185740059	down
Com_10846_pos	Sodium Dehydrocholate	C24 H33 Na O5	424.22463	4.814	425.2319	No results	No results	Full match	20928595.961967755	22211036.238854185	15905778.307028575	16750577.866851239	26548629.27492414	17769265.763379063	319398.1449430533	285700.80596864223	279438.51357971336	372177.76635576977	380642.47754316044	524896.0044420135	55.5503189566348	5.795723290135109	3.49554962744149e-11	1	1.08277837599159	up
Com_3792_pos	3,4-dihydroxy-4-(4-methoxyphenyl)-1,2,3,4-tetrahydroquinolin-2-one	C16 H15 N O4	267.08864	8.088	268.09589	Invalid mass	No results	No results	16754314.66260639	16026446.82236031	15606002.699399523	16474776.604166638	14346471.641354268	13183115.526757346	198408331.44235384	198124738.75351846	244905246.02016076	252415790.43863052	223180408.73391944	280099498.7404596	0.0661290377460604	-3.918572280928043	3.77696790531249e-11	1	1.08435874449182	down
Com_3185_pos	EPK	C16 H28 N4 O6	186.10097	2.685	187.10828	Invalid mass	No results	No results	118039824.02815764	96626692.18188265	130072801.72796738	104053440.85607836	82848041.09863977	94754375.41288057	1870518.44617854	2435064.6055809986	1808359.672459948	2207611.4884292595	2548860.718748508	3226486.6354470444	44.4349541873001	5.473623095631928	3.77870015584614e-11	1	1.08308141334971	up
Com_539_pos	Inosine	C10 H12 N4 O5	268.08112	3.234	269.08838	Full match	Full match	Full match	2700889.933656967	2798670.1640609372	2721962.2412382094	3081414.405631594	2646863.071336118	2936444.1493951054	1743832643.989253	1811143590.620556	1981154307.4642394	2292496267.81893	1919841639.1966696	2671793550.2607684	0.00135957228327406	-9.522631428666227	4.11736404613071e-11	1	1.08701429855101	down
Com_713_pos	L-Adrenaline	C9 H13 N O3	183.09014	1.608	184.09741	No results	No results	Full match	699093660.6990279	723335532.2320585	528754863.3370058	676557966.4223747	742017683.2881525	786030005.4290751	24296234.03851787	20017220.18384405	21936404.497475337	22351123.745168123	24410525.968833186	23087293.824913714	30.5350939349685	4.932396378231447	4.21404404062736e-11	1	1.08594738219369	up
Com_20761_pos	4-(allyloxy)-1,2-dihydroquinolin-2-one	C12 H11 N O2	201.0796	5.451	202.08682	Full match	No results	No results	2306136.6245856415	2628656.782875924	2433858.926257086	2863035.6397150783	2499051.4510304504	2605860.4417211493	20000007.96156922	16220822.653704477	19051523.652823437	21146978.76333594	20520061.305949755	16949422.30025454	0.134662913523653	-2.892575510920565	4.35089086993291e-11	1	1.08389787047598	down
Com_875_pos	2-Phenylpropionic acid	C9 H10 O2	150.06862	1.898	151.07578	No results	No results	Full match	577502748.3489448	540573211.9785547	566353132.03549	586447946.7098522	593510417.3514675	657633572.7991419	12008625.284853326	9160339.498646695	12392670.037442263	12004612.14684353	13685057.363830345	12707379.954904713	48.9450448426722	5.613090904813169	4.43236466639491e-11	1	1.08638373871362	up
Com_5770_pos	Allolithocholic acid	C24 H40 O3	376.29818	6.575	377.30539	No results	No results	Full match	61075275.32556361	60303194.170320645	59765565.09338721	58806631.45924925	59398124.89357598	55033185.569776036	880120.6558593827	1176410.1863064687	945394.7810479477	1005869.9192101465	1079997.9629703835	1043756.0866307492	57.7964788824011	5.852909697412006	4.60631401426577e-11	1	1.08702673010821	up
Com_696_pos	trans-2-Methyl-2-pentenoic Acid	C6 H10 O2	114.06841	5.206	115.0757	No results	No results	Full match	125651084.49028239	130103435.86254844	125616222.71608807	120954533.98723345	132309041.08658843	122190544.31828697	1793391328.0387616	1657019266.1186779	1903871992.8180103	2040602180.181716	2059481536.6367354	1822901902.6491988	0.0671106555777954	-3.8973143394630525	5.1871597466776e-11	1	1.08665377902121	down
Com_11511_pos	2-(acetylamino)-3-(1H-indol-3-yl)propanoic acid	C13 H14 N2 O3	246.10071	5.677	247.10802	Full match	Full match	Full match	21723135.67298979	20895311.70693141	19820056.11517613	22204665.0543458	23296747.082839407	21475258.766862333	7187386.906707396	8011127.174176886	6913463.638583607	7313351.368596183	6850826.9310988905	7902692.751198913	2.9293469160284	1.5505790584943064	5.9335281329263e-11	1	1.0823939224933	up
Com_17963_pos	Tetranor-12(S)-HETE	C16 H26 O3	266.18863	7.25	267.19598	Full match	No results	No results	578744.317752617	509672.6671493502	572939.2586328626	600951.8739213321	739836.3166000714	592517.2444552054	22838815.324051756	20167397.16934815	27343771.256188024	24030413.936659146	16559976.170748476	26867828.93918471	0.0260845262152354	-5.260661960477993	5.97355443149012e-11	1	1.08407746814756	down
Com_11685_pos	NKK	C16 H32 N6 O5	388.24424	6.352	389.25159	Full match	No results	No results	20902634.282676402	19122157.81136738	20952688.75428712	21735131.071344633	17712493.277118	18532127.411933932	4470548.1428690795	4197097.128688287	4164379.1309249485	4626316.199588961	5361870.856841892	4571212.033068922	4.34286420505119	2.118646842554156	6.21037486254738e-11	1	1.08129298036538	up
Com_2127_pos	Hexanoylcarnitine	C13 H25 N O4	259.17919	5.468	260.18646	Full match	Full match	No results	46585203.564086094	46603973.22950565	44108464.82023222	49946175.47821307	42084536.78758564	42884234.927658975	487889009.53364277	435704670.55135214	492935204.2271791	581408242.0192975	549793500.717677	573773168.547158	0.0872055927631126	-3.5194355273313747	6.75847794395796e-11	1	1.08518380067752	down
Com_11898_pos	2-methyl-6-{[(5-phenyl-2-thienyl)carbonyl]amino}benzoic acid	C19 H15 N O3 S	359.06319	1.454	360.07047	Invalid mass	No results	No results	2615458.548658579	2397531.8702832223	2518772.027283058	3083216.605619912	2867869.7327271267	1814516.0905538406	47099907.63231919	42742011.00150837	55347508.186828665	56582806.49413107	40629345.8556667	55926001.45193659	0.0512770721473736	-4.28554230143458	6.84361544858413e-11	1	1.08210341667455	down
Com_1432_pos	5,7-dihydroxy-2-phenyl-4H-chromen-4-one	C15 H10 O4	254.05695	7.972	255.06424	Full match	No results	No results	99102805.00019869	86386267.48196705	87775225.24953128	84600678.7278467	78236464.40914223	81903773.58512907	764919443.2940978	679409034.0794072	890514485.1268389	879275888.1533669	914581017.5252784	923544424.1772164	0.102529724312328	-3.2858858739246117	6.92593934466149e-11	1	1.08400324288991	down
Com_1942_pos	N,N-dimethyl-9H-purin-6-amine	C7 H9 N5	163.08635	4.013	164.0936	Full match	No results	Full match	250268049.8935412	249962332.74476662	226397110.74126455	237408603.02839836	213044256.90174317	203736598.08059323	2807092.6190401963	2742791.2435233886	1938250.3599490959	2677744.839985199	3231890.075219624	2919465.618714131	84.6232202944828	6.4029816826671935	7.21649086437707e-11	1	1.08589739939476	up
Com_6543_pos	EKK	C17 H33 N5 O6	403.24379	2.047	404.25128	Full match	No results	No results	49871966.30884723	49145151.65434777	51129678.219180346	43771556.39667535	46366431.312469356	33802784.37299509	665264.0857253736	595624.8163394055	780218.5170060672	847947.5684915539	771203.4243414766	1158442.91947875	56.8799660770574	5.829848699428452	8.03232023616275e-11	1	1.08343216782595	up
Com_6004_pos	4'-Methoxyflavone	C16 H12 O3	252.07852	2.544	253.08571	Full match	No results	No results	46922410.82400282	57755243.76284371	38307009.15523352	41936579.46368686	42828493.928043604	46593618.23117716	795754.7176920583	697370.2528759557	739424.0531436142	791925.9627928874	808608.3408538825	813256.4178554344	59.045048448639	5.883744174355398	8.424180818041e-11	1	1.086351962307	up
Com_15018_pos	Phe-Pro	C14 H18 N2 O3	262.1321	6.254	263.13937	No results	No results	Full match	13631812.094688643	11596341.767889744	14753231.534831088	12463874.541692419	10120746.324829943	10287513.619411582	424191.56102668314	452666.53055457794	445775.08950574463	474912.8382305976	511109.2026718614	528102.6904128367	25.6819658684401	4.682683735046098	8.45907988326626e-11	1	1.08494987470552	up
Com_1785_pos	N-[3-(2-methyl-4-pyrimidinyl)phenyl]-1,3-benzothiazole-2-carboxamide	C19 H14 N4 O S	346.08835	2.362	347.09579	Full match	No results	No results	235002678.78463686	232235671.6637926	244385098.67029902	265120628.97751254	226353887.23815438	201659020.01174337	730113.569869695	765565.4892980524	757811.5672164453	1028205.924618988	945159.119015368	1201354.5583601487	258.788242578017	8.015628263211385	8.97950133600502e-11	1	1.08624293511153	up
Com_3327_pos	Methionine	C5 H11 N O2 S	132.02487	5.321	133.03209	Invalid mass	Invalid mass	No results	107196581.89080177	112525672.62174572	102580587.39190048	99083991.2744787	128524234.531617	129660693.12845218	8778720.248154888	7132535.565461244	8558202.14902588	9618142.01587105	10657738.060952695	10701715.105794515	12.2562286413789	3.61544321115865	9.03005162402997e-11	1	1.08282761600088	up
Com_14597_pos	6-[(2-hydroxyethyl)(methyl)amino]nicotinonitrile	C9 H11 N3 O	159.0799	5.76	160.08722	Invalid mass	No results	No results	1307346.92026078	1422400.4953679566	1433785.6967627716	1549905.149359745	1153266.65240485	939716.9962597961	27107909.17829974	22859458.908505518	30506836.539118905	34149634.550315015	32961310.496747933	41849376.7425693	0.0412090766035501	-4.600894053125602	9.35742969276481e-11	1	1.08119468052875	down
Com_8272_pos	12-Oxo phytodienoic acid	C18 H28 O3	292.20431	6.582	293.21133	Full match	No results	No results	2695404.53942576	2301471.7603493626	2502908.9893368445	2296338.796506962	1906836.2081856169	2388146.38021874	70014090.24711539	62970242.119217165	62210527.01458567	83186471.197327	84390193.67492957	99789232.39318354	0.0304632558459696	-5.036786047627377	1.02577819149888e-10	1	1.08409580441375	down
Com_29152_pos	N,N,N'-trimethyl-N'-(5-nitro-2-pyridyl)hydrazonoformamide	C9 H13 N5 O2	223.1074	3.83	224.11464	Full match	No results	No results	305027.4511984711	304843.92040460417	318161.8199931405	347666.113667155	354690.156860009	328104.18506961316	5173109.509408213	7226537.684920759	5916256.696136185	6611814.43219768	5777879.893943549	6970538.499717646	0.0519823373064795	-4.2658346859250384	1.10012379976389e-10	1	1.08541890334993	down
Com_14381_pos	Biotin	C10 H16 N2 O3 S	226.07805	5.909	227.0853	Invalid mass	No results	No results	16078301.493459875	14463243.135409936	14918176.636137238	14412087.743408917	12184534.259052139	10814419.938963985	1489337.5751665747	1300749.9251748354	1248206.6400132256	1494878.483136606	1622233.3700501123	1715497.6408397912	9.34186263564492	3.223710231658031	1.11220993236677e-10	1	1.08086734708092	up
Com_2350_pos	2-(3,4-dimethoxyphenyl)-N-(4-morpholinophenyl)acetamide	C20 H24 N2 O4	712.34025	4.526	357.17719	Invalid mass	No results	No results	172418395.73478547	180982505.1300121	148539512.84618276	148761776.55529612	164204195.81250358	130133232.48205644	904402.4017827422	888357.0480938627	856325.4840600808	819546.6181814864	876816.642964959	862624.0642882413	181.456702498768	7.503481536661671	1.14885355376674e-10	1	1.08707921309658	up
Com_16375_pos	LPC 15:0	C23 H48 N O7 P	481.31783	9.079	482.3251	No results	Full match	Full match	55619.99842270416	64484.64160705756	99413.25974253981	65137.29113030527	69836.2664075023	59968.59325921733	15504136.298171263	23486851.443194527	11712238.5418542	14446368.28596821	18745312.169566475	27257094.847570505	0.0037287682151854	-8.067085164460043	1.20012170877036e-10	1	1.08355634150912	down
Com_22740_pos	(3beta,9xi)-3-(beta-D-Glucopyranosyloxy)-14-hydroxycard-20(22)-enolide	C29 H44 O9	536.29704	8.784	537.30408	Full match	No results	No results	86704.83828742414	57188.744820201944	117835.60524656098	65157.76274475886	92437.14617227795	57379.11493838532	9561023.318674251	14298630.544838253	6480246.770399571	7593886.120991453	10858326.360477813	14304461.668905715	0.0075551361359844	-7.0483265331184315	1.20758665531316e-10	1	1.08038580484354	down
Com_5901_pos	(2R)-2-[(2R,5S)-5-[(2S)-2-hydroxybutyl]oxolan-2-yl]propanoic acid	C11 H20 O4	216.13669	5.952	217.14395	Full match	No results	Full match	2284175.5992552284	2387791.953525751	2270517.817531822	2565883.5293930774	2306986.478031417	2416419.2081642365	137199476.44086573	113556625.46600424	134716560.42026243	155335493.499124	152978298.45093793	156981391.5528641	0.0167281528746731	-5.901578038222103	1.26004564105215e-10	1	1.08668840834488	down
Com_1144_pos	(2E,4E)-N-(2-methylpropyl)deca-2,4-dienamide	C14 H25 N O	223.19421	5.849	224.20155	Full match	No results	No results	424159794.2490622	388343955.4347576	395059068.7063249	434988801.5975424	257295661.8415626	246685369.89207888	4665955.532493543	3649384.895513799	3078149.1119524003	3541871.197148961	4657513.934979461	3949992.04537223	91.1755003110717	6.5105743060302865	1.2656125182518e-10	1	1.08339219229096	up
Com_10730_pos	15-Deoxy-��12,14-prostaglandin A1	C20 H30 O3	300.2095	8.021	301.2168	Invalid mass	No match	No match	557041.3661803361	592048.4292016922	515984.4222371427	604568.9550095861	652885.1906896754	581422.550896239	45002972.49629393	54893271.843969025	49013118.79332295	43436941.19867835	67650357.2237844	43357663.37458991	0.0115506871873867	-6.4358775050300565	1.40942686254113e-10	1	1.08591014613555	down
Com_11978_pos	1-Caffeoylquinic Acid	C16 H18 O9	354.09383	1.518	355.1011	No results	No results	Full match	19328547.26742344	16417742.716492185	16397653.111337312	20320396.366041385	22902072.496012308	16127959.356719883	2157311.026811591	1836349.7170333085	2008933.907421144	1904767.0127866261	2510650.687188041	2122343.0321993316	8.89084622444261	3.152320740281757	1.46811930769219e-10	1	1.08168693779759	up
Com_14748_pos	LPE 18:2	C23 H44 N O7 P	477.2861	9.183	478.2933	No results	Full match	Full match	150977.19532213718	166195.10012362682	220466.3238353875	164442.58880928592	195734.51541232277	172536.06988074875	20765073.635893382	33286055.219692774	17864261.103046943	18628918.9174413	20343903.9242451	27514629.6856502	0.00773359689843086	-7.014644716490497	1.50427629934935e-10	1	1.08458096321483	down
Com_27728_pos	1-Methyluric acid	C6 H6 N4 O3	182.0435	8.433	183.0509	No results	No results	Full match	99100.29675485732	86921.77531479271	93355.89415584203	110239.36845562018	148952.9900758641	109852.8929564927	5246891.816110695	8436947.809226666	4820051.335762678	3875727.7855498637	5464939.662298573	5163407.41538338	0.0196444464698119	-5.6697346728566265	1.51802911083053e-10	1	1.08159890008255	down
Com_15496_pos	5-amino-1-(4-chlorobenzyl)-1H-1,2,3-triazole-4-carboxamide	C10 H10 Cl N5 O	251.05731	7.189	252.06465	Full match	No results	No results	757488.772069489	1061942.3275834864	1066002.776726927	1378152.47590752	913352.4377498237	807931.5497603355	19010833.64912528	28513165.7507045	32413032.455139432	37228145.5498843	27570491.784131486	31419188.08716693	0.0339750514538201	-4.879380453878015	1.57446676939808e-10	1	1.07992531061157	down
Com_5939_pos	2-Benzyl-5-[(3S)-1-isopropyl-3-pyrrolidinyl]-1,3,4-oxadiazole	C16 H21 N3 O	271.16501	1.5	272.1723	Invalid mass	No results	No results	53769464.126041465	54272631.97860538	57648016.067518525	38456475.42474084	44119264.53710094	59420878.89468859	3896238.664113496	3352590.504771469	4544078.1544093285	4617805.817430115	4185459.8734965767	5237562.316768155	11.9102687662673	3.5741340642091224	1.67976129011064e-10	1	1.07989601242206	up
Com_974_pos	T-2 Triol	C20 H30 O7	399.22374	1.701	400.2309	Invalid mass	No results	No results	553014014.5118395	492438155.03490454	473529770.96147555	497492483.35474205	312258590.8136905	468178545.33161694	3610208.4403159823	3464909.9524621987	3694703.950614689	4110632.1993059563	4219589.870306777	4319127.527710046	119.428285811663	6.900000759771926	1.77935504296509e-10	1	1.08565272141969	up
Com_13971_pos	3-(2-methylpropyl)-octahydropyrrolo[1,2-a]pyrazine-1,4-dione	C11 H18 N2 O2	232.11997	2.685	233.1277	Invalid mass	No results	No results	16946648.491015162	15999950.995713111	16401507.281466778	15021687.288844096	13317785.943323573	12460527.769638376	1369491.8361958007	855168.6943426142	1158442.4063023457	1104181.5422242202	1022204.4537114364	905947.3125106918	14.0517502354147	3.8126779334254293	1.78006060306969e-10	1	1.08178889149803	up
Com_4430_pos	N-Acetyl-L-cysteine	C5 H9 N O3 S	163.03072	2.375	164.03804	Full match	No results	Full match	5154168.83746049	4943656.384952505	5674088.202284535	5809841.104181297	5004930.2553057	5224357.164413054	131074535.59847341	185901301.3017403	133780727.66655912	159491126.93469277	147323056.98737088	175764982.70159748	0.0340831716664526	-4.8747965955679575	1.96551178278625e-10	1	1.08565364225767	down
Com_14437_pos	5-(2,5-dihydroxyhexyl)oxolan-2-one	C10 H18 O4	219.14749	2.592	220.15485	Invalid mass	No results	No results	1162496.0555478153	1778426.8241341857	1150140.2365255775	1258840.3830107918	1723834.6295617952	1087089.2449527464	28937004.661532164	30595659.457844082	29217516.806226023	38996313.77390437	34461324.60268383	42560595.24302869	0.0398539364181616	-4.649133961908081	1.9960137641817e-10	1	1.08132440576547	down
Com_1435_pos	UR-144 N-(2-hydroxypentyl) metabolite	C21 H29 N O2	327.21639	5.349	328.22354	Invalid mass	No results	No results	317683184.1075851	335667822.10666996	280641063.8613069	323399926.59352875	341156621.0123696	365832864.9217036	4647599.381134777	4145268.934591884	3624505.490006182	4284609.040248949	4525453.183946935	6340709.800098413	71.2554806810245	6.154929079539707	2.10201360073723e-10	1	1.08572840226495	up
Com_27297_pos	2-Hydroxy-2-methyl-3-buten-1-yl beta-D-glucopyranoside	C11 H20 O7	264.12141	8.432	265.12888	Full match	No results	No results	146805.65682318414	142998.47236313863	180082.83686239974	219144.9547687238	255827.45088662062	168087.0936051437	6297773.173732811	8865649.813940428	5869410.402609364	4519555.465245026	6750835.195359462	4768342.134562361	0.0300215658475752	-5.057856963595016	2.10439009961142e-10	1	1.07928660952736	down
Com_1383_pos	R-1 Methanandamide phosphate	C23 H40 N O5 P	441.25976	5.425	442.26724	Invalid mass	No results	No results	360117098.5154113	324928778.4913842	318439590.66573304	335850264.9474293	386641870.7902145	342474451.98867935	738743.5122018345	661652.5453151072	742182.1070858599	1095968.1343333714	848975.3051092782	1003435.8205443087	406.29922485858	8.666398801959405	2.11648587522026e-10	1	1.08667880573307	up
Com_12470_pos	Methyl EudesMate	C11 H14 O5	226.08489	5.38	227.09216	No results	No results	Full match	5611089.982487102	5818823.734086639	5590856.781255337	6085712.155924868	5662586.680312008	5914269.986742872	44044698.31722696	42962812.564242706	47604808.6661221	46768013.0811544	46173242.83212953	53969738.83813499	0.12319881714653	-3.0209396903563945	2.18863075103186e-10	1	1.08605026071723	down
Com_371_pos	L-Fucose	C6 H12 O5	164.06902	1.567	165.07642	No results	No results	Full match	1258685666.02545	1436197183.033715	1416392988.4164026	1476228594.104064	1220556324.214277	1236142922.763121	146477220.2738919	131423660.02394602	121206587.70293993	138175985.39430082	110271441.35469413	161996145.9381363	9.93662323220724	3.3127556632742707	2.19807916254674e-10	1	1.08311485773419	up
Com_1098_pos	INK	C16 H31 N5 O5	188.11656	3.949	189.12387	Invalid mass	No match	No match	475736587.92566586	432201414.4171863	416288038.02459145	363509137.68118596	395572330.1177977	393440847.4734826	1630593.3578588127	1207435.9184216913	901301.4290425922	942715.9798482024	1173413.3943817744	1344384.441006935	344.000255639864	8.426265826824851	2.24225371474296e-10	1	1.08609599563384	up
Com_3761_pos	2-Amino-6-methylmercaptopurine	C6 H7 N5 S	181.04263	6.739	182.04993	Full match	No results	No results	52711064.697209634	44606845.847570196	45793877.10226445	51647339.00301438	72717308.11946627	63073064.59000556	633885.1866009613	354322.3816559597	346294.87995742005	579358.4790173324	341002.6589358432	558583.6196633682	117.48914238535	6.876383627836623	2.25047577592043e-10	1	1.08314730024361	up
Com_8264_pos	Bisphenol M	C24 H26 O2	363.21731	5.066	364.22458	Invalid mass	No results	No results	37513607.34855749	22129970.059142407	23631142.597577438	24180698.572821397	23492198.28159209	24644875.983244345	1151864.3967730135	1156447.9633356147	1170406.2265794377	1338566.466593642	1258652.602586489	1611764.7201328566	20.23914106361	4.339076159150564	2.41993751180442e-10	1	1.08234374963077	up
Com_7704_pos	L-Histidine	C6 H9 N3 O2	155.0699	1.321	156.07721	Full match	Full match	Full match	10517076.447894199	10634405.740635991	13045041.31933123	10272222.966796696	14289734.573347004	12939231.469137726	81393636.13937604	83430252.6646128	98498118.23176381	103525704.46284766	122509073.44286612	96716522.83824217	0.122335741221117	-3.03108213624376	2.53098582387921e-10	1	1.07892569786258	down
Com_9180_pos	Glycocholic acid hydrate	C26 H45 N O7	483.32011	6.601	484.32584	No results	No results	Full match	21489161.148792624	32167757.840402868	25266481.546398085	21028054.223921362	18491807.049708337	22578501.608476434	1037799.0501755446	1132237.1909432083	959976.6704929632	1035204.0489076531	1364143.4226023701	1173151.590196668	21.040135993652	4.395072124457371	2.63192539757488e-10	1	1.08246317711124	up
Com_18272_pos	4-Hydroxyretinoic Acid	C20 H28 O3	316.20405	6.949	317.21127	No results	No results	Full match	1745312.545224771	1423129.5736420008	1936728.4188558937	2019746.1367773989	2116110.8607683703	2019815.1310189778	23525585.06240024	20412310.537215665	19743319.666886948	20306612.633431558	30936533.210894693	26879331.87312132	0.0794114908386902	-3.654508409402279	2.73615581453493e-10	1	1.07984622638115	down
Com_8393_pos	(+/-)11(12)-DiHET	C20 H34 O4	360.22821	7.136	361.23535	Invalid mass	No results	No results	516959.5990035365	422151.7240628826	341942.6891468709	852772.7936883137	571391.6614261597	328890.84839503304	60188332.00476377	46347399.056705154	57803109.30637835	96398723.60887806	80524577.94606999	90806366.87301072	0.00702228756309733	-7.153843208785209	2.74833309054384e-10	1	1.07992398106559	down
Com_7719_pos	MAG (18:3)	C21 H36 O4	352.26181	9.158	353.26892	No results	No results	Full match	736532.7305351461	603869.9171712786	685236.9382782674	776832.6952324396	1407902.0969268093	1010695.4533836093	64104372.03155217	80782064.14075466	59763313.35505319	67626061.10946773	66103486.00103472	109760141.26071614	0.0116505475528114	-6.423458429473517	2.89309162617639e-10	1	1.08103596757396	down
Com_6226_pos	4,7-dimethylpyrazolo[5,1-c][1,2,4]triazine-3-carbonitrile	C8 H7 N5	173.06931	5.423	174.07664	Full match	No results	No match	54821459.66827122	45978075.98314213	46476574.67212446	48585743.300373845	47316014.02154542	47325208.73431715	4542183.445520638	4169839.0524081676	4217056.806519213	4185731.3790013078	4039495.7740420555	3160214.5793557377	11.9477194693465	3.578663363784126	2.91407577662454e-10	1	1.08468516538998	up
Com_20229_pos	4-morpholinobenzoic acid	C11 H13 N O3	229.07517	6.88	230.08241	Invalid mass	No results	No results	1014856.6065153528	1103647.5296045349	1198321.9974888691	1077809.4176387184	1050488.5925982078	890778.1761305118	14345417.935672462	14769619.413926596	21731001.24686892	20276448.440018583	17771208.04440375	17245466.750413693	0.0596942938935807	-4.066263157193742	3.00019641565884e-10	1	1.0835859708298	down
Com_7170_pos	MGMG (18:2)	C27 H48 O9	516.32764	1.499	517.33484	No results	No results	Full match	40251066.57317264	33542472.85121416	44108080.60068648	35974664.27723861	46242502.190194875	38996863.10971376	5259046.528049289	4593869.74276774	5164231.18515032	5383363.616502841	5314005.574178857	5733987.447077563	7.60340297553039	2.9266452550195265	3.00164925635107e-10	1	1.08352732477674	up
Com_23731_pos	ACar 20:4	C27 H46 N O4	447.33566	7.342	448.3429	No results	Invalid mass	No results	181253.19444461438	136159.63442012365	124641.28358776461	167359.96877918646	266438.5105910283	226560.77010594986	8730568.52224925	12885173.440965747	7706814.305964618	6571037.860004587	8957487.208983863	11418770.546901481	0.0195915454723487	-5.673624981176443	3.25827599207461e-10	1	1.079119440286	down
Com_20812_pos	4-oxo-5-phenylpentanoic acid	C11 H12 O3	209.1033	5.602	210.11057	Invalid mass	No results	No results	884171.5945998239	878126.0976242275	853374.7365261718	778779.5119199214	781412.6827910215	749028.1492688365	15659981.717202675	15958428.516616644	14756904.399827143	21223637.884306192	16389716.823319817	19916840.400965266	0.0473978019543657	-4.399036033247484	3.28375912678213e-10	1	1.08517649108551	down
Com_382_pos	Eucalyptol	C10 H18 O	136.12557	5.826	137.13281	Invalid mass	No results	No results	638854509.3995609	549682591.3621266	577710519.5461767	646688557.4249021	785008243.9222828	691252673.2873603	3597179365.9315195	3092939932.7053633	3605645443.688018	3357588333.4880247	4422055249.93893	3835550620.8037887	0.177500085889841	-2.4941083721696615	3.62885220804998e-10	1	1.07824784263232	down
Com_16481_pos	3-hydroxy-4-methoxy-9H-xanthen-9-one	C14 H10 O4	264.04137	7.272	265.04858	Invalid mass	No results	No results	855996.0360719204	1134802.018062734	695818.6239765387	1025150.6802402821	594048.6660216228	671140.4393544028	18429555.674412735	20423721.838592574	26516892.76886519	28491703.005810186	22979572.08483652	33650494.00037602	0.0330712494268245	-4.918278638414631	3.67532859888353e-10	1	1.07913303722082	down
Com_8038_pos	Cinnamoylglycine	C11 H11 N O3	205.07432	4.996	223.10835	No results	No results	Full match	36331871.66264074	35649364.51644204	34207678.27409304	32132087.746511213	41261266.30652998	34066187.335343175	10437605.044086693	8328707.505550505	8514550.388289977	8070759.846369777	9008727.275564339	7714318.657653779	4.10273288535968	2.0365852284416226	4.35001568756455e-10	1	1.07938486867439	up
Com_20016_pos	Leukotriene E4	C23 H37 N O5 S	439.24002	6.877	440.24707	No results	Full match	No results	2966831.4947047	3803583.9333893294	3252729.448239677	3753562.4731670828	4195238.921458626	3790227.1538671	18853525.6872195	18169481.351731054	21268790.088827882	19336966.194087036	20603025.062712412	23370365.447026793	0.178962072127134	-2.482274228917291	4.46301874585177e-10	1	1.08019684182251	down
Com_7383_pos	Cotinine	C10 H12 N2 O	176.09551	5.141	177.10268	Full match	No results	Full match	37125801.16707455	36289929.23840393	43402993.473268405	31757567.02723771	41912521.975371994	38504337.80666797	2223161.8851036895	2818285.5076168017	1869393.6458950373	2476039.811023163	2527128.390778257	3099216.2346781213	15.2527617111921	3.9309985799441387	4.53713372569148e-10	1	1.08254358316196	up
Com_22027_pos	Docosatrienoic acid	C22 H38 O2	334.28759	8.094	335.29489	Full match	No results	No results	55083.980243058475	52855.29191730766	86384.19235935573	57613.48342574551	61297.52770194376	56099.41036475305	13020214.9373835	15412301.244182905	8535482.175762493	8789651.90750866	16963602.68455125	17118214.831270672	0.00462595626297039	-7.756032658872596	4.74444996277541e-10	1	1.08346062291586	down
Com_24857_pos	LPC 16:2	C24 H46 N O7 P	491.3019	8.343	492.3093	No results	Full match	Full match	55176.27078429263	79841.31584547047	118941.54992773723	100666.51132663205	133938.81876364947	85917.77239560887	7856141.519685909	11488737.228924364	4795376.407372112	4934595.433009843	6579162.89346182	6615568.88526567	0.0135909135331819	-6.2012137575475474	4.9487137972095e-10	1	1.07763129053056	down
Com_1200_pos	7-Methylguanine	C6 H7 N5 O	165.06557	1.869	166.07286	Full match	No results	Full match	336311019.5797828	290003598.4281706	312231335.62656	411701116.03291297	275173777.70974356	278686448.60763097	38753476.02157599	36639509.5871296	40135381.754616216	46217513.63740337	42594694.33728956	54671408.44426922	7.35142547529895	2.8780240222955147	5.08202712880791e-10	1	1.07768768528861	up
Com_5220_pos	D-3-Phenyllactic acid	C9 H10 O3	166.06369	5.054	167.07092	No results	No results	Full match	16083763.684173822	17066371.43339641	14240325.655633869	14238299.587057304	19662100.711205903	17617359.10761402	162584419.16928878	144874777.05924466	175764216.37828383	182933446.36853242	186465049.00691858	119635141.3916572	0.101730525114497	-3.2971754577411887	5.30276230856191e-10	1	1.0797898503302	down
Com_4784_pos	2-Amino-1,3,4-octadecanetriol	C18 H39 N O3	317.29334	6.903	318.30066	Full match	No results	No results	461638.22028218483	419375.9759912602	357139.3666216317	418671.70076290925	625959.8957395245	611586.5452609027	73879080.07704426	168236557.78817376	69321474.48938937	68568847.4010061	71158210.55025865	75355088.03113145	0.00549718107899833	-7.50709228164258	5.48725222524822e-10	1	1.08163969831251	down
Com_1651_pos	Arecoline	C8 H13 N O2	155.09499	5.808	156.10234	Full match	No results	No results	283219602.6409682	284653226.5619689	239712878.33161536	291346430.4148696	262297297.4669963	250515521.31920317	29357779.80457129	35518099.541606225	41157149.17895149	37049825.97987763	33790301.38669226	29578641.560967635	7.80688265552712	2.96474658483206	5.55363426266551e-10	1	1.08261185259224	up
Com_1010_pos	Leucine-enkephalin	C28 H37 N5 O7	555.26709	4.777	556.27478	No results	No results	Full match	500279151.43230945	440936113.8696949	521848393.2797964	454101772.7493196	478833973.3786172	425495646.3142964	784043.8753082217	598538.4445268497	587597.8565643512	495907.38490578945	546238.9549407165	385765.7728020025	830.31736957755	9.697519068402823	5.65651190986079e-10	1	1.08636623944739	up
Com_16073_pos	Lithocholic acid	C24 H40 O3	358.28747	6.792	359.29462	Invalid mass	No results	No results	1672201.6249120159	1690004.6720024024	1926133.336451582	2114075.296811652	1120719.8102344647	1721699.6939308485	25744991.059190664	19655650.743352763	33613622.498338036	28093310.82521863	27268554.586236876	29536339.029494815	0.0625018615910114	-3.999957029310023	5.87889473650629e-10	1	1.07893644361941	down
Com_6050_pos	AKB48 N-(4-fluorobenzyl) analog	C25 H26 F N3 O	806.42289	5.299	404.21872	Invalid mass	No results	No results	50336395.51794596	57139966.07796282	47324687.66183779	49113414.96554878	47336424.22659624	47014905.33936281	831261.0358256984	670869.5910536719	664493.46240664	804753.1339305099	813423.1342957076	1086211.3802884058	61.2328218128925	5.936233263715912	5.91472471249413e-10	1	1.08563533679047	up
Com_5385_pos	13-OxoODE	C18 H30 O3	316.20051	6.053	317.20755	Invalid mass	No results	No results	63826767.10840326	63916379.755928144	66113386.96713554	60695714.49396683	54933913.26889934	50899417.63680161	9862289.40838086	11458995.217944855	8280695.856311441	8184997.4136241125	10278049.297085645	10686638.52590037	6.13404870856403	2.616839622640924	6.0537001471418e-10	1	1.07953253351833	up
Com_3692_pos	DL-Leucineamide	C6 H14 N2 O	130.11095	2.286	131.11824	Full match	No results	No results	91034861.2219458	86261308.02360973	93353539.27779156	105394121.91677931	92841175.71614404	92860137.87392212	820715.7013850956	754802.9270324311	806506.3755710438	927215.7297581432	711442.3434672368	540371.683963017	123.161236477949	6.944404446288042	6.56830128921634e-10	1	1.08612889091885	up
Com_2999_pos	Thymine	C5 H6 N2 O2	126.04294	4.811	127.05016	Full match	No results	Full match	58072888.39367802	53545419.536005184	51428276.014535084	46605043.83466293	66738353.75653132	62211347.80411748	335879312.2312044	309355703.2041108	248607363.65067518	292190303.28649026	336140209.8065547	361237111.89196527	0.179780997556369	-2.4756875555699165	6.79550370901337e-10	1	1.07691635552087	down
Com_8655_pos	(2,6-dimethylmorpholino)(1-methyl-5-nitro-1H-pyrazol-4-yl)methanone	C11 H16 N4 O4	250.10698	1.487	251.11407	Invalid mass	No results	No results	17407358.197189324	14262579.434311269	16069261.913105367	16934925.15131067	19214649.672963917	16755217.14153137	71001405.71071301	71826304.845563	70832377.16367	92345856.26022112	75316697.38122734	89809630.80810758	0.213621518744534	-2.2268711134876216	7.0352208067614e-10	1	1.07826692557504	down
Com_8605_pos	methyl 2,5-dimethyl-1H-pyrrole-3-carboxylate	C8 H11 N O2	153.07973	2.826	154.08698	Full match	No results	No results	25422754.04410799	32183783.10839177	29383189.3644641	32157043.016362406	24848964.331962883	37010869.221234284	3329000.872165759	3364535.9380769627	4620532.003796294	3508869.1049527247	3823003.940973507	4817023.100350506	7.71456648350583	2.947585087493497	7.21612611804334e-10	1	1.07712064479881	up
Com_5144_pos	LPE 19:1	C24 H48 N O7 P	493.31735	10.104	494.32468	No results	Full match	Full match	979416.5130733539	785625.7028387702	733499.7542537382	898473.9175110421	1646852.705336697	1522169.181966144	75571677.70338482	127809899.03548163	75632853.45928685	67491586.99163207	70950594.33139095	154085049.18726695	0.0114882925014441	-6.443691802822615	7.24929902612539e-10	1	1.07689407959394	down
Com_7047_pos	Noradrenaline	C8 H11 N O3	169.07335	1.48	361.13593	No results	No results	Full match	42426759.37991594	42442724.9809074	41665383.12728771	45485282.333953395	46838021.510813855	46885799.76672339	2751519.0241781636	2206577.158595372	2784872.461096114	2830057.0136919883	3171515.606088962	3063956.676851925	15.8100963001134	3.982774250140441	7.27551286918689e-10	1	1.08557180645719	up
Com_19654_pos	Vitamin A	C20 H30 O	286.22986	9.096	287.23712	No results	No results	Full match	214268.66286757833	183414.7301242792	226696.7730379495	171960.41948394416	245728.7785591277	234084.4564162025	14929548.100327535	15491551.662063207	10012282.82113554	10392129.054527182	11723080.497415215	19105746.137794327	0.0156287326243258	-5.999655398688236	7.34514478771771e-10	1	1.08304481566619	down
Com_7048_pos	Riboflavin-5-phosphate	C17 H21 N4 O9 P	456.10256	1.369	457.10983	No results	No results	Full match	2675779.05174608	2560668.6823196253	2451220.079444306	2862703.0776178995	2646532.641644277	2527625.0449769185	96550588.19774055	82943088.64553815	99910579.63335451	103980306.69706564	87064012.4225833	125261990.4916479	0.0263962559553259	-5.2435228775296885	7.36397759886791e-10	1	1.08595677546768	down
Com_867_pos	N-lactoyl-phenylalanine	C12 H15 N O4	237.10062	5.811	238.10793	No results	No results	Full match	615581719.1456693	590440801.6517245	561308421.2877761	613434638.7207217	596351638.1208205	552133289.6493979	9144933.46628295	5930518.024561353	7802519.237912194	6578892.326188606	7395201.131386376	7171700.278173573	80.166940549158	6.324935511883444	7.41877503891678e-10	1	1.08648351860778	up
Com_14415_pos	Decanoylcarnitine	C17 H33 N O4	315.24159	6.251	316.24896	Full match	Invalid mass	No results	3839111.8841705644	2909163.506469303	3704167.7937034285	4722963.223393654	4409195.629887621	3969904.48825059	35837898.546462595	33836761.10098868	40555478.11543145	37724979.09623811	45709242.36505088	42571218.46469336	0.0997077017624233	-3.3261512421692476	7.47123462911773e-10	1	1.08065443852585	down
Com_23793_pos	2-[4-(methylsulfonimidoyl)phenoxy]-5-nitropyridine	C12 H11 N3 O4 S	293.0469	7.581	294.05405	Full match	No results	No results	503474.71601457405	298073.75996388134	466140.14870068117	508941.09771241626	509122.5439159438	630383.2553489048	13639723.02895626	12663792.339139152	15078953.15308736	10950764.001397572	7385440.5043966705	11333464.214211794	0.0410421928865768	-4.606748373496652	7.74035102524383e-10	1	1.0766218812525	down
Com_12967_pos	GPK	C13 H24 N4 O4	600.36226	4.727	301.18832	Invalid mass	No results	No results	13702932.937073661	15720208.22135562	17449069.616222262	13156624.545703294	17323195.956569374	19874646.744794305	423058.46585731645	366300.0645570381	412208.1446052789	414271.40189607086	404030.9822412131	439757.2361254279	39.5290448017258	5.304841188510278	7.92105569030103e-10	1	1.08588887647854	up
Com_1752_pos	gamma-Glutamylleucine	C11 H20 N2 O5	260.13812	5.093	261.14529	No results	Full match	Full match	265209615.56300214	279033681.4197055	268612646.50598854	233034312.7750597	268179571.71288964	250720176.86851013	19735182.785331216	17351760.530799422	14520665.506862503	21151331.807668768	17738688.677330285	15787457.361114845	14.7225735414485	3.879957974907292	7.99233931131165e-10	1	1.08467906837668	up
Com_2859_pos	PC (14:0e/4:0)	C26 H54 N O7 P	523.36456	10.124	524.37201	No results	Full match	Full match	521228.5860968765	378381.99692355306	462645.56119753316	468581.3307276943	967464.9500897119	1104045.5007586293	94876597.98764609	209522543.56490093	92767897.98053327	134729997.46692768	100244726.53117557	210277664.54996043	0.00463230998207476	-7.7540524867238325	8.15496116221734e-10	1	1.07716995849612	down
Com_21397_pos	Hydrocortisone acetate	C23 H32 O6	404.21874	6.646	405.22601	No results	No results	Full match	1334961.4870096473	1362614.1402864768	1360575.73567172	1461419.820223984	2103440.3321239124	1173105.9109602182	15811666.366200728	12306404.559111776	16006720.692058954	18907529.539115988	17489528.673293877	20322772.85709895	0.0872244567128548	-3.5191234833122107	8.28204424600547e-10	1	1.07698644323632	down
Com_7274_pos	LPE 17:1	C22 H44 N O7 P	465.28632	9.293	466.29355	No results	Full match	No results	172549.07345173522	220410.4760811917	262554.6067767331	195814.15630178954	220941.11990450256	165630.0770245718	51397241.37992962	96665378.5752754	42481684.451928616	41481585.30696683	48068437.362073906	69844421.42272574	0.00353747481480867	-8.143064408005195	8.33883163211788e-10	1	1.08372210096606	down
Com_4166_pos	N-[4-(benzyloxy)phenyl]-N'-[2-chloro-6-(4-methoxyphenoxy)benzyl]urea	C28 H25 Cl N2 O4	510.13209	7.97	511.13931	Invalid mass	No results	No results	15357461.11184634	19644442.639522497	23567314.67117575	22123115.71305608	14845379.706799444	19058919.97762388	173842052.44390377	193660072.0010611	213783379.02332425	234953893.48260635	226691966.1878416	249330787.69386956	0.0886790917355191	-3.4952621957915704	9.16187472324742e-10	1	1.07987855107156	down
Com_5402_pos	1-(3-phenylpropanoyl)-4-piperidinecarboxylic acid	C15 H19 N O3	261.13285	1.349	262.14014	Invalid mass	No results	No results	54185999.831251636	53018075.582235426	56271431.440554276	56730664.340370275	70830272.19480604	48346663.06185556	6062750.993579481	5476635.675134219	5511323.818519447	7644822.460475161	5714571.777917933	8096472.541703977	8.81363991649844	3.1397379561463423	9.1765094019557e-10	1	1.07926621942697	up
Com_4115_pos	7,8-dimethyl-1,2,3,4-tetrahydrophenazine	C14 H16 N2	212.13173	6.762	213.13914	Full match	No results	No results	93291573.90692015	86174097.6113805	83592199.37014128	92210956.49795641	85983736.50839995	92251440.8229396	1525494.2141013069	1241777.2361981513	1340614.682136395	1265909.5639834634	1708867.6339128008	1730786.597410487	60.5329364881732	5.919648433613765	9.33880112982183e-10	1	1.08642421259637	up
Com_17762_pos	6-(7-methyloctyl)-1H,3H,4H,6H-furo[3,4-c]furan-1-one	C15 H24 O3	252.17072	7.083	253.17793	Invalid mass	No results	No results	995237.7115585132	1527741.1026625517	1352275.0305812927	1395680.0846053043	1019577.0750221523	806913.1265712044	21563362.948695686	16248964.024532797	27966229.170496106	28175984.439319625	24345775.584227107	21159186.467044268	0.0508923665790746	-4.296406909198277	9.87247802052542e-10	1	1.07804809437922	down
Com_3342_pos	2-methoxy-4-{3-[(4-methylbenzoyl)amino]butyl}phenyl 4-methylbenzoate	C27 H29 N O4	431.21317	1.406	432.22043	Invalid mass	No results	No results	123401782.98468952	114125690.0825369	89558979.2567262	104696700.68009216	91151011.56088069	96985980.449626	19692559.136567667	18228421.281484254	22596856.37336148	22055809.39325811	25676094.317747183	23092649.87393526	4.71987865637443	2.238749769736021	1.06808599524338e-09	1	1.07604360216041	up
Com_6690_pos	2,4,5,6,7-pentamethyl-1H-benzo[d]imidazole	C12 H16 N2	188.13177	5.413	189.13907	Full match	No results	No results	38434693.67200244	36188614.56499045	38499073.668549724	48903355.66373634	31943569.7818904	24751414.4453738	913219.8128145724	754500.4679339649	679441.5208258155	812431.5289432305	752919.1071953338	908665.7844763098	45.366653485219	5.503560336715198	1.08522968102673e-09	1	1.08344890838495	up
Com_18426_pos	Shikonin	C16 H16 O5	310.08306	6.796	311.09033	Invalid mass	No results	No results	863254.8730113192	693673.6208569382	939908.4689581646	752523.0118240317	761571.023047143	646020.6632781433	15571197.010827882	18677722.837966185	24280119.688971292	26940188.21349036	17902634.278325874	26467028.30380758	0.0358671554340769	-4.80119285774611	1.08800562460717e-09	1	1.08180174982398	down
Com_18423_pos	J147	C18 H17 F3 N2 O2	350.12428	1.394	351.13156	No results	No results	Full match	1486612.2803800171	1329661.5615448519	1318696.0530305468	1517450.7522123684	1255276.85631867	1193577.9169304941	20774310.737168904	22104619.546137284	22665346.3206535	23881398.88376864	15591025.229107609	16924254.28871923	0.0664360503003104	-3.9118898838063814	1.1244838609697e-09	1	1.08315512338837	down
Com_23784_pos	5-Hydroxyindole-2-carboxylic acid	C9 H7 N O3	177.04311	4.944	178.05034	No results	No results	Full match	4105387.0775446096	4008265.9142931807	3560957.9956187364	4217226.392068166	4416839.4827114465	4103935.4164919253	13337262.69186511	12820911.374514477	12892514.427100401	13557163.926203374	12691561.956327407	13988136.873794932	0.307899687831359	-1.6994676902015422	1.17116871533147e-09	1	1.08318297184313	down
Com_10935_pos	(2S)-2-(2-hydroxypropan-2-yl)-2H,3H,7H-furo[3,2-g]chromen-7-one	C14 H14 O4	246.08747	6.317	247.0947	Invalid mass	No results	No results	797882.4602244959	805527.346576784	742600.4344851725	877880.9995625399	757721.9858332108	672518.7023787451	45575653.6287333	37003962.65739403	59854778.00993807	57412695.44189092	49665179.1876896	65736346.23061636	0.0147633699413842	-6.081834115883538	1.17398494474836e-09	1	1.08503103559459	down
Com_11725_pos	11��-Hydroxyandrosterone	C19 H30 O3	306.21993	6.818	307.22736	Full match	No results	No results	1591572.4983821078	1194269.3350598253	1585050.0283459846	1330565.9433508036	2028424.486521473	1075805.160501003	36949360.11167388	29089331.744211532	34391249.57618738	36509268.01617166	66264986.64394278	38678739.69252231	0.0364047485350466	-4.779729545912529	1.2580275473526e-09	1	1.07684767400512	down
Com_32046_pos	Lysopc 14:0	C22 H46 N O7 P	467.30205	8.514	468.30933	No results	No results	Full match	46452.59508869807	47281.050456526	51505.47687629678	54631.10147606502	66356.60529516399	54641.36812910299	2891317.868281835	5095841.50784425	2965775.82554122	2533389.0969654885	3881833.593215422	2992632.7422686256	0.0157591226729772	-5.987668969103293	1.48994842427196e-09	1	1.08321658831972	down
Com_6901_pos	JWH 412 N-(5-hydroxypentyl) metabolite	C24 H22 F N O2	375.16494	4.205	376.17209	Full match	No results	No results	42365454.044616	48375073.004326984	38053253.326475695	37397508.86687503	32806811.477924958	26417487.124211222	729729.508381591	582284.7326439525	645664.8280589576	643108.971738498	687028.3660658166	582400.4255482863	58.2436585865615	5.864029076435461	1.51356102677504e-09	1	1.08463926821087	up
Com_23_pos	D-(+)-Maltose	C12 H22 O11	364.09877	1.444	365.10602	Invalid mass	No results	No results	19089738169.064285	19204282934.537453	21452128882.773365	22616984609.32081	20699553334.524616	20137271568.093636	158944397.9392716	136724725.07178605	224445505.90401727	160405030.5098772	193790255.68959662	216207977.51547733	112.973808436274	6.819844530389359	1.5999097689502e-09	1	1.08598079984806	up
Com_375_pos	Caprolactam	C6 H11 N O	113.08448	5.362	114.09172	Full match	No results	No results	93587066.79945546	100873921.31843811	133996057.63044631	140282817.71243483	129111857.28960188	113548129.62922576	2583530425.329261	3254850493.3705935	1639160893.24905	2418493166.7548985	1960504134.0434165	2086455496.635882	0.0510220272122072	-4.2927359683941955	1.60045792657568e-09	1	1.07908612264722	down
Com_5034_pos	Pyrrole-2-carboxylic acid	C5 H5 N O2	111.03235	4.649	112.03959	Full match	No results	No results	55138895.27324979	73054502.5659274	54321907.277549654	58541345.7563892	52631238.92057866	52689417.73744122	9093015.210765263	7735315.392216717	8388112.859743822	9332184.186614212	8882658.849368667	8840007.8748776	6.62653013823525	2.7282536270845084	1.64601604797948e-09	1	1.08239537334872	up
Com_5798_pos	D-Galactosamine	C6 H14 Cl N O5	215.05623	10.668	216.06348	No results	No results	Full match	961323.5591733693	942199.7179628824	726173.856687355	1083201.6895880366	1390496.1244682863	1594374.947473205	65656340.42987984	79434754.44210304	107179143.16787493	159070057.08635932	76016969.31335956	158635169.9778767	0.0103681862797559	-6.591692646062828	1.67220674174573e-09	1	1.07760782074764	down
Com_1791_pos	N,N-Dimethyldecylamine N-oxide	C12 H27 N O	201.20967	6.13	202.21692	Full match	No results	No results	2947881.6293087737	3751861.283044186	2698427.05851262	3320161.4036526387	7254317.869460343	4902749.907872747	387507529.36427426	588249037.003616	334697013.8140655	278620013.1133553	357212058.535965	378335795.7357301	0.0107008387012373	-6.546132314391592	1.768889482735e-09	1	1.07905753302486	down
Com_11951_pos	2-Phosphoglyceric acid	C3 H7 O7 P	185.9935	1.921	187.00075	No results	No results	Full match	5018383.416427846	3777756.720287699	3536188.6833316516	2816094.6177593893	3483063.29372155	3542039.3743860167	31741174.404319566	41554119.05486659	46284382.84678158	56869153.411234036	39311810.79952317	55202695.72621892	0.0818322006709924	-3.611187539675285	1.7782733009157e-09	1	1.075696523019	down
Com_12082_pos	11-Oxoetiocholanolone	C19 H28 O3	286.1899	5.141	287.19717	Invalid mass	No results	No results	17760225.325669095	21309879.48537239	19707983.803879738	18540268.52607823	18726853.218601417	18855625.496708103	331211.3824929475	288073.2671927459	311978.335901621	378151.69252654613	364422.4166074872	476873.8117923768	53.4245841727569	5.739431868680522	1.82374704209245e-09	1	1.08566080054293	up
Com_1575_pos	DL-2-(acetylamino)-3-phenylpropanoic acid	C11 H13 N O3	207.09001	5.745	208.09741	Full match	Full match	Full match	285346422.4596333	298809515.8607608	312295757.2676482	306991343.6094472	298469113.61495984	301141628.63567275	29607718.55705301	27270407.056116298	33160012.6818662	35542692.226998374	29696383.811602093	29872366.556387126	9.73836274854501	3.2836792411882563	1.89249408367266e-09	1	1.08590745817709	up
Com_9817_pos	(5S)-5-hydroxy-1,7-diphenylheptan-3-one	C19 H22 O2	304.1461	7.932	305.15341	Invalid mass	No results	No results	5092959.955462561	5001708.9880256355	4566096.231572334	4552664.879236114	4251959.904611458	4624768.6094995905	54566559.415369585	55459893.318081096	61571331.43968276	69379064.3519806	72968961.00981198	78092419.86378886	0.0716515800295566	-3.802857671251403	1.93330534358005e-09	1	1.08420627171817	down
Com_4409_pos	2,6-Dihydroxypurine	C5 H4 N4 O2	152.03383	2.837	153.04103	No results	No results	Full match	80389587.3115973	77241546.7207418	76118276.08525851	77145930.42905338	78722344.37509638	73573148.21643555	1556503.7039910003	1460363.6838358687	1527749.3031023878	1766638.6239703	1626054.0863223036	2079678.0142960153	46.2405325997144	5.531086109822443	1.96560753856786e-09	1	1.08663416737223	up
Com_712_pos	tert-Butyl N-[1-(aminocarbonyl)-3-methylbutyl]carbamate	C11 H22 N2 O3	230.16372	5.23	231.17102	Full match	No results	No results	668307621.460288	730254563.3487916	744728905.3655889	660222497.4439185	700731476.2548844	710606841.2454249	45815208.53547975	55397112.9448069	61541872.37820269	61719798.70917512	47996116.37543316	52308931.777552	12.9775982334531	3.6979515030855503	2.00318015885336e-09	1	1.08521730861251	up
Com_16689_pos	2-piperidinobenzoic acid	C12 H15 N O2	205.11075	5.772	206.11778	Full match	No results	No results	12096656.81262044	12332868.807074377	10279376.47531905	9796496.697373874	9458634.250416847	10021000.897821551	1940547.4392621755	2116790.3598239077	1858687.2747795174	1910131.1030147923	2529529.3302836115	2546972.0519402083	4.95905852321701	2.3100662510938226	2.01620616462762e-09	1	1.07617333979319	up
Com_2714_pos	1-(2-furyl)pentane-1,4-dione	C9 H10 O3	188.04541	5.766	189.05266	Invalid mass	No results	No results	162391956.11285034	149912394.97970536	141347239.2633815	155447253.7000213	157338801.53820804	143495684.16365412	2205714.9041686947	1538737.6924456847	1381686.3524220425	1473050.201309727	1922139.9358585812	1526117.9768505807	90.563635125152	6.500859962418648	2.16034923207507e-09	1	1.08605350955104	up
Com_36929_pos	1-Palmitoyl-Sn-Glycero-3-Phosphocholine	C24 H50 N O7 P	495.33364	8.573	496.34091	No results	No results	Full match	47385.97448701644	43388.31184690171	52569.85515455838	55538.10165502323	99465.18321235977	74178.90211461762	2578644.9020418446	2243478.9046265096	1212429.2612377459	1672184.5113067767	2678771.8916367907	2221231.30032219	0.0295497730327209	-5.080709140448923	2.23643381739863e-09	1	1.07412610454143	down
Com_5833_pos	Dihydrothymine	C5 H8 N2 O2	128.05882	1.782	129.06612	Full match	No results	No results	54129684.13438782	51830080.52281413	59306456.24337651	53315787.99938395	48387446.271601565	47591575.01019555	16008883.248794036	15612204.364026925	17527343.61617272	16978574.94798926	20213047.54732622	18930265.753801912	2.98812648941534	1.5792412196766186	2.30356650573386e-09	1	1.07544864721073	up
Com_5956_pos	Tropine	C8 H15 N O	141.11579	1.356	142.12306	Full match	No results	No results	58367065.77230724	48003495.90883598	54472749.26213021	54469392.342092015	46311794.3673422	39683739.93372356	8188385.07351122	7100076.574084559	8061780.286072634	8915461.003076836	8919013.440861056	8737418.164789988	6.03556399076938	2.593488589318082	2.36902517703435e-09	1	1.07980212144288	up
Com_22063_pos	LPE 16:1	C21 H42 N O7 P	451.27048	8.856	452.27774	No results	Full match	No results	208654.95314759237	216865.51043243898	299662.23586656735	260611.08528392404	310294.76068493904	246676.72722076316	8772901.447132712	15362432.761442313	7596729.152991691	8343343.438192428	10060434.157361023	13225942.856421852	0.0243485138798522	-5.360022470181543	2.40391345225774e-09	1	1.08069873221896	down
Com_7305_pos	IPK	C17 H32 N4 O4	356.24312	4.726	357.25055	Full match	No results	No results	29921486.053258464	37443096.23172245	29013210.468858063	43145524.10186457	20088633.54528706	29222956.188066166	632100.4588322919	583191.8354542484	615888.7680249849	619288.1104074926	603671.0995478933	847452.4989787481	48.3994403467094	5.596918460286094	2.44278881744773e-09	1	1.08225847532384	up
Com_1729_pos	1-Methylguanine	C6 H7 N5 O	165.06558	2.283	166.07286	Full match	No results	Full match	277099029.2252336	268011065.67404956	269454989.9875924	274983017.43776166	250379159.6812919	224903058.2090024	5118200.800875866	4825605.318010403	6233968.952357573	5696509.661661199	8078920.591363313	7148804.652269795	42.1764298269681	5.3983650731645225	2.46173344769688e-09	1	1.08472415862257	up
Com_12262_pos	LPE 17:0	C22 H46 N O7 P	467.30192	9.898	468.30905	No results	Full match	Full match	220975.44964274875	196915.4518485181	254507.51270971968	302106.8651923767	303102.80723461905	212906.5631012339	19514671.697434433	32957248.932918787	23920903.544568576	23788535.125526752	20436132.51864672	46914910.34985308	0.00889687386101051	-6.812485786502887	2.47615280931718e-09	1	1.08157093591513	down
Com_233_pos	1-Stearoylglycerol	C21 H42 O4	358.30871	10.822	359.31595	Full match	Full match	No results	6446931.158163465	5585011.42065657	5631301.150449177	6745300.822362953	14291719.562383419	14180110.849907858	1642166054.34197	3462530051.0954223	2772263394.7178893	3168886953.4291916	1678133180.1047115	6997104757.549857	0.00268141314721087	-8.542790760413927	2.51970816822107e-09	1	1.07510197465352	down
Com_3726_pos	Prostaglandin E1	C20 H34 O5	336.23054	6.573	337.23767	Invalid mass	No results	No match	107707297.68249674	102951767.87563172	100146396.98378813	96402612.72043078	104193119.70535286	98200082.25595911	12031504.930753712	11510789.616841407	12099178.736348316	14803266.806374177	13828074.692686815	14238395.394825399	7.76451255614196	2.9568953573350276	2.53757819156526e-09	1	1.085007110024	up
Com_20138_pos	XLR11 N-(2-fluoropentyl) isomer	C21 H28 F N O	329.22045	5.794	330.2276	Invalid mass	No results	No results	3637909.778794032	4018722.0700597484	4400818.11258862	3480065.141844607	3254086.638709163	2882009.6973593216	20253568.92854238	15213197.717871083	21940314.438218866	21568557.027401116	24027433.927455526	21281739.860050596	0.174386645545028	-2.5196385315136336	2.56651121826574e-09	1	1.07477091273245	down
Com_9498_pos	4-acetyl-4-(ethoxycarbonyl)heptanedioic acid	C12 H18 O7	234.11098	5.422	235.11858	Invalid mass	No results	No results	6522750.034119093	6434081.950384094	6459917.8127884455	6103693.507712806	6444283.9986075405	6833696.066628659	69629462.09078749	65832705.59583304	76699035.0642739	71656862.96602733	67607866.5853907	55990314.49251149	0.0952304275430127	-3.3924335799843193	2.5923299631157e-09	1	1.08563405245403	down
Com_30867_pos	beta-Estradiol 17-Acetate	C20 H26 O3	314.1889	7.673	315.19629	No results	No results	Full match	77720.84112525616	53582.219346420454	54859.54539686968	62695.5993170193	123283.89551688232	90319.21515350234	4153468.3639678084	4644421.233217775	4397607.980671836	2465608.789083472	6414748.231537268	7345856.149089833	0.0157183693301783	-5.991404633837974	2.78013847259639e-09	1	1.07457494185962	down
Com_903_pos	EMK	C16 H30 N4 O6 S	424.19655	4.805	425.20416	Invalid mass	No results	No results	604585502.7393767	567331529.0014678	592568780.0952147	549001624.542588	637491818.3737094	568206172.7469476	4795786.987254643	4664130.63667926	3247994.2444720794	3409276.3131628227	3296901.9206312727	4740459.873688881	145.694514325961	7.1868027480026715	2.78315288051352e-09	1	1.08620317772622	up
Com_13331_pos	N-(4-butyl-2-methylphenyl)-N'-[4-(4-methylpiperazino)phenyl]urea	C23 H32 N4 O	380.25448	7.037	381.26172	Invalid mass	No results	No results	5697903.601136778	5367520.792547238	4055589.665546794	6207256.3298629075	5885681.076071702	6296906.8728578575	35079596.18884038	31133545.405825455	31764061.548038643	32218419.254741434	34591544.523444265	48625151.5123897	0.157024011472421	-2.6709429078503764	2.78630438008746e-09	1	1.07348002139645	down
Com_14400_pos	2-phenyl-2,4,6,7-tetrahydrothiino[4,3-c]pyrazol-3-ol	C12 H12 N2 O S	232.06916	5.954	233.07655	Invalid mass	No results	No results	1190936.1524338133	1221160.889607064	1454970.8994390743	1380316.1423326116	1356144.286886821	1362159.0648417277	27669222.69268071	26486617.923081245	40627868.41111874	36247512.34562422	33696408.02895166	39903954.660372846	0.0389269695196919	-4.6830861551098435	2.84815081837213e-09	1	1.08421824441366	down
Com_23511_pos	PC (18:4e/3:0)	C29 H52 N O7 P	557.34893	9.505	558.3562	No results	Full match	No results	88557.20316775737	106021.78934367184	119952.07005394052	116783.1653648701	210959.3688316166	230813.02434020524	11080942.343207397	12057458.656832358	5501624.836311788	8035520.603446518	7707027.749680294	14512446.391286781	0.0148244556584332	-6.075877058581653	2.85619958564947e-09	1	1.07377070565611	down
Com_11052_pos	PE (18:4e/3:0)	C26 H46 N O7 P	515.3019	9.501	516.3092	No results	Full match	No results	339968.32166970934	480953.48394131253	181429.81767066344	176636.78825737128	185876.21439669718	167282.61746311912	31236088.4654866	52281057.47550692	20437770.37728833	19233872.112249393	19917236.24078273	35663028.680360496	0.00857053955745256	-6.866398252744617	2.90962828610201e-09	1	1.07412082560599	down
Com_6486_pos	PC (14:0e/2:0)	C24 H50 N O7 P	495.33314	9.289	496.34033	No results	Full match	Full match	222304.75600862954	263780.2365512908	295558.49951400916	306741.35876116314	422719.9692170359	263078.444572288	70266185.04966432	112980626.50404292	51351068.17700499	48534054.87503464	46036280.82040591	103694923.03000551	0.00409871644638577	-7.930612098432527	2.93246341248381e-09	1	1.0813794893386	down
Com_5519_pos	4-[4-(1-phenyl-1H-1,2,4-triazol-5-yl)-1,3-thiazol-2-yl]pyridine	C16 H11 N5 S	305.07393	3.159	306.08124	Full match	No results	No results	9803014.588143041	9371046.05023173	8452277.775591927	9207738.039458713	10794712.656940214	8005055.079090636	103459689.8647258	116358746.7315993	120350426.7870086	156348832.77036276	125520796.81044236	172706613.03647915	0.0700021224030199	-3.836457525804366	2.96541970314547e-09	1	1.08130606150693	down
Com_241_pos	Kanosamine	C6 H13 N O5	179.08107	1.505	180.08841	Invalid mass	No results	No results	1367307185.6145082	1356451121.468727	1594726087.8614693	1363928949.436007	1651736443.9441078	1160048478.8728533	5374180578.351872	5060989934.804954	5689449694.107444	5868586530.90923	6016538739.68956	6654837393.5402155	0.245039679222709	-2.0289127114442445	3.17964011404833e-09	1	1.07626226149316	down
Com_9439_pos	6-(3-hydroxybutan-2-yl)-5-(hydroxymethyl)-4-methoxy-2H-pyran-2-one	C11 H16 O5	266.05696	7.663	267.06409	Invalid mass	No results	No results	5185501.0957806	5906427.084953068	4835246.740550665	6247957.238278338	5350331.580031628	4173616.1769851497	74999361.14993913	47747351.937494285	60279923.96119481	67284921.32280311	91396646.73395914	70999890.21921946	0.0768075069902542	-3.7026088662198275	3.21425554667432e-09	1	1.07848882694168	down
Com_12581_pos	3-(4-benzylpiperazino)pyrazine-2-carbonitrile	C16 H17 N5	279.14756	6.889	280.15479	Full match	No results	No results	17953134.216144133	11872602.943708302	17959818.653632123	19291333.769518506	16446616.19939213	18060617.764025025	1763665.8644210757	2027375.5236420631	1412609.7362605853	1549887.7579462784	1488849.768880422	2457521.5994662438	9.49392295515427	3.247004342092196	3.2350945084853e-09	1	1.07487301715102	up
Com_107_pos	4-Hydroxybenzaldehyde	C7 H6 O2	122.03706	2.311	123.04434	Full match	Full match	Full match	5002147570.676516	5258900591.404263	5093061946.923471	4972702784.989859	4536991841.993982	4445554928.687599	686718994.7823079	726304995.5015152	730677952.3182137	865038566.8786459	773861693.5727274	967523909.185143	6.17022768914725	2.62532372761501	3.32387911058419e-09	1	1.08191236966815	up
Com_3366_pos	2-Hydroxyphenylalanine	C9 H11 N O3	181.07429	3.902	182.08157	Full match	Full match	Full match	78885894.82877986	86925155.36351018	78299604.58584288	77192282.88176899	116556457.53247692	127244061.20181017	8670045.773617446	8053352.827810523	7639722.787613286	10494084.322878983	7178001.621741464	11667537.855747128	10.5228038976607	3.3954472700751963	3.37629708141629e-09	1	1.07503293410625	up
Com_4943_pos	2-[5-(2-hydroxypropyl)oxolan-2-yl]propanoic acid	C10 H18 O4	240.07269	1.525	241.07997	Invalid mass	No results	No results	53011315.04114637	57693616.141165376	52122486.55539273	48743466.2608908	39219635.82350555	56121433.346684	6058455.77695982	7446039.91229975	7678125.636493122	9722206.412390454	7336159.971235112	9424021.062260402	6.43893625697604	2.686822367913684	3.57693351253493e-09	1	1.07472865701089	up
Com_7501_pos	Diflorasone	C22 H28 F2 O5	410.19197	2.858	411.19925	No results	No results	Full match	26177248.442478288	27324600.913936056	23908210.28858625	19569645.47021081	24614331.206618838	44912894.18709376	1253723.4896845878	1375478.4941756518	994949.1313806449	1663950.878228167	1531537.9660962173	1958794.5216224592	18.9677249247289	4.245474740603183	3.61442630465182e-09	1	1.07452667130587	up
Com_9115_pos	2-methyl-2H-[1,2,4]triazino[3,4-b][1,3]benzothiazole-3,4-dione	C10 H7 N3 O2 S	233.02819	2.226	234.03539	Invalid mass	No results	No results	4039902.210497563	4233603.237250391	4356231.257870632	3779910.1219940777	3858795.002255949	2941107.6548647657	46113495.64124	54730437.564023204	58393341.60512612	71914779.13584192	53303988.09945509	86778442.23613383	0.0625199179155835	-3.9995403055967502	3.78054716646421e-09	1	1.07927659089186	down
Com_6025_pos	6-Keto-prostaglandin f1alpha	C20 H34 O6	370.23629	6.179	371.2428	No results	No results	Full match	40202372.93717699	43147281.10576721	39303472.922168165	55605023.45317589	32986866.688773632	39854730.09479043	6117583.424193491	4481599.970318773	3767159.484277044	5132784.257857165	4020417.6656442443	6032144.875514138	8.49696751487086	3.0869480492675967	3.89192349089298e-09	1	1.07376352896687	up
Com_1908_pos	Diethyl maleate	C8 H12 O4	172.07168	1.584	173.07904	Invalid mass	No results	No results	255800911.89966896	227908750.7355089	236306177.89578724	235781601.1968128	220321775.07393897	217438799.31469885	44587942.71805169	44110221.28544258	47252782.084379226	49815287.14160791	47321102.42542298	60038062.18546869	4.75413603319117	2.2491831846439347	3.98414824309261e-09	1	1.08169361876211	up
Com_38_pos	Acetanilide	C8 H9 N O	135.06878	2.308	136.07608	Full match	Full match	No results	14366401330.553846	15077555544.020548	14616424200.357304	14135515250.336845	13033997059.280657	12674139622.124659	1715328381.320556	1806393651.9312813	1870226811.7121232	2247220434.9026155	1989738713.9271667	2439823506.1645746	6.95218325198167	2.7974661105241223	3.98700336677917e-09	1	1.08212432830752	up
Com_25335_pos	Desalkylflurazepam-d4	C15 H6 [2]H4 Cl F N2 O	292.07302	8.858	293.08029	Full match	No results	No results	2419126.6231998093	1861414.914991432	2233920.8533002883	2557407.36063513	1949673.1293396691	2540711.3888939624	12484184.596248709	10448579.30009805	10629141.211301299	12017551.731971519	12790796.231370078	11549338.690200819	0.193969300002237	-2.3660997632963245	3.99606075268764e-09	1	1.07916265806279	down
Com_3810_pos	Bisphenol G	C21 H28 O2	329.23234	4.989	330.23956	Invalid mass	No results	No results	104200627.07880288	104130476.42861088	102837840.1880238	93154909.80397305	95389046.34587355	86021683.62885512	816918.6210882433	937275.205347463	665477.8543791923	895549.8332601106	881391.2943290472	1338123.0206588898	105.828823915758	6.725588808311817	4.09396776423318e-09	1	1.08527629851266	up
Com_12112_pos	N-(2,5-diethoxy-4-morpholinophenyl)-4-methoxybenzenesulfonamide	C21 H28 N2 O6 S	872.33768	1.782	437.17654	Invalid mass	No results	No results	17635699.104418434	17351946.349534802	20895940.685175203	17778970.872465316	16803438.406678054	12723072.303999444	209539.34090222747	213482.59728708788	216663.6343916992	223172.49376965503	230828.8206922273	214037.61988783325	78.9073441503817	6.302087677461305	4.21027611643199e-09	1	1.08623319223479	up
Com_12247_pos	DPK	C15 H26 N4 O6	340.17604	4.746	341.18332	Invalid mass	No results	No results	17036688.95565007	19634932.50931635	18447420.545207888	16458122.366259318	22085519.6202237	16922203.581311706	622060.0562478817	628137.3655192478	396386.05518926756	481708.75846069126	357750.82593256526	572045.2356198641	36.1614436337746	5.176380368926796	4.43683925508553e-09	1	1.0828680108228	up
Com_20873_pos	4-[5-(4-chlorophenyl)-1,3,4-oxadiazol-2-yl]morpholine	C12 H12 Cl N3 O2	265.06397	3.985	266.07129	Invalid mass	No results	No results	1303545.1278501258	1366009.328587275	1327237.6843386574	1402528.649960502	1126657.974373602	1257204.9168115878	15174599.442381466	13992717.779317126	19728423.798168544	19451322.46781309	16082087.738653908	21370923.57314766	0.0735650111464748	-3.7648364322933747	4.51010949326013e-09	1	1.08315924843517	down
Com_437_pos	(5-L-Glutamyl)-L-Amino Acid	C8 H14 N2 O5	218.09087	1.507	219.09818	No results	No results	Full match	1279200170.8098345	1277293564.4026325	1154655272.7652826	1123118011.7797399	1274628077.897785	1328891431.5306306	27986433.78569572	35388666.072331205	38288990.340502985	46698960.71615104	36394789.8203053	44603443.93026597	32.42825632077	5.019179546525389	4.55762215859171e-09	1	1.08501739277281	up
Com_1872_pos	Citraconic acid	C5 H6 O4	130.02698	1.924	131.03429	No results	No results	Full match	68056524.85064462	62028231.25002196	48989317.29952834	53329893.80795234	61012003.43389066	58494058.170317695	470200118.1784994	441779380.5740147	601561613.9252857	636978031.6913676	679462393.6236652	694444717.4775375	0.0998488841314654	-3.324109884959725	4.76171564507446e-09	1	1.07888594311645	down
Com_7109_pos	ACar 10:1	C17 H32 N O4	313.22584	6.148	314.23318	No results	Invalid mass	No results	18294217.472362354	18989490.241164807	14898005.03168062	19337458.210426047	16032959.856732322	15683808.039128773	108697896.75187683	99928088.39805289	82512447.99193135	120022834.42755798	132405589.13559411	99464014.35019976	0.160545851682183	-2.638942706901609	4.79658397480438e-09	1	1.07723132119729	down
Com_10206_pos	7-Methyladenine	C6 H7 N5	149.07062	3.936	150.07794	Full match	No results	No results	24325549.322834037	27672862.57141578	24961103.039395474	22732168.427345395	23325918.241169978	21019488.54942654	797256.8700861328	856023.106011084	864943.1012310431	1197662.0700152984	1260038.0883115428	1184644.746728787	23.3804887087458	4.547233180886755	4.84408934125703e-09	1	1.08304873053437	up
Com_30061_pos	(+/-)5(6)-DiHET	C20 H34 O4	379.27238	9.393	380.27994	Invalid mass	No results	No results	56426.59490324028	73728.93429675595	79938.6028908017	72403.37640455809	133465.93146847235	115063.04934246636	4707762.696819375	6517555.968439891	4575798.4208909925	2639356.78027042	3338134.6108836913	2498800.455788284	0.0218732769534746	-5.514686815279328	4.91696881552301e-09	1	1.07267981718492	down
Com_22479_pos	3-(3,4-dimethylphenyl)-3,4-dihydro-1,2,3-benzotriazin-4-one	C15 H13 N3 O	290.11685	7.151	291.12405	Invalid mass	No results	No results	1018684.5204086953	891064.4995902716	859388.3999647667	930919.182814614	1031680.4761436514	1047456.0698062694	11665883.853547746	11523433.055978272	14207129.927446768	17913836.610854417	12310285.474319514	15727629.41354872	0.0693379492793815	-3.8502110213651726	4.95178928662149e-09	1	1.08254993419798	down
Com_2800_pos	Chenodeoxycholic acid-3-beta-D-glucuronide	C30 H48 O10	568.32321	5.457	569.3302	No results	No results	Full match	152114139.48841688	155129321.7570252	139090023.3987456	150633570.2114468	149690082.07542327	146135842.44610462	764723.609548574	714268.6266318405	767526.112148967	985531.5666687974	857300.1030524721	1182115.933624025	169.363320860213	7.403977652740126	5.00103543379225e-09	1	1.08643468721433	up
Com_3934_pos	VQH	C16 H26 N6 O5	191.09848	3.932	192.10588	Invalid mass	No results	No results	63708814.540986985	68864669.54909156	62016956.095511414	66782233.623716585	49655658.24687642	40928007.60659405	635680.011045782	552171.3948090352	565209.2698818144	591765.6293547394	611863.2803035683	552113.8034481405	100.306657472428	6.648273552292236	5.05258544854944e-09	1	1.08556875436485	up
Com_3331_pos	Deoxyadenosine	C10 H13 N5 O3	251.10207	2.002	252.10971	No results	No results	Full match	117854637.76503767	117911184.42659576	122233904.80073348	115916189.35707584	119054728.31425206	105119337.35818695	3988072.420931068	4316764.581177124	5177895.710579059	5523773.586440976	4497397.473634909	5997919.536976388	23.6626046699771	4.564536982497184	5.07232789026384e-09	1	1.08521053810825	up
Com_4163_pos	4-styrylpyridine	C13 H11 N	181.08712	1.361	182.0943	Invalid mass	No results	No results	5961114.493372104	5786201.861349252	5914907.214594626	5974530.69003812	5888414.045227336	5840885.925252553	207304437.3945322	183693635.4639717	208386272.90607208	245985474.99203965	239689226.8187529	239940846.09035373	0.0266913638249365	-5.227483166302949	5.08151011373854e-09	1	1.08671046958348	down
Com_4102_pos	7-Methylguanosine	C11 H15 N5 O5	297.10799	2.03	298.11523	Full match	Full match	Full match	95787816.07462612	91089371.87018934	90973349.65421398	78070350.13346092	81502022.82392052	78081819.6806267	651579.9842857891	697147.0166367528	810263.0602518276	859636.7272685047	764335.1791644419	1309337.3788634138	101.23221263383	6.661524626173706	5.20352629407177e-09	1	1.0847875883303	up
Com_28050_pos	Lysopc 16:1	C24 H48 N O7 P	493.318	9.916	494.32547	No results	No results	Full match	144493.85566638486	126133.85967233188	141944.93380589734	195729.04446643393	282392.6762699066	218924.68883203837	3157014.456398986	5681589.393263717	3059355.7176377196	3464597.27842802	4179916.30036149	5702075.756952288	0.0439547984388532	-4.507835520286422	5.6207917613401e-09	1	1.07191861371695	down
Com_4677_pos	6��-Oxycodol N-oxide	C18 H23 N O5	333.15425	2.525	334.16159	Invalid mass	No results	No results	80815384.21985656	47166149.29303007	46995334.85346222	65611085.46109619	44630169.30159977	42303568.6013451	538486.586459483	485835.4218698605	501271.8186033804	572233.052628407	580310.6336785889	630232.731522165	98.9978954891619	6.629325951396569	5.75410250848878e-09	1	1.08431294117318	up
Com_656_pos	1-Palmitoylglycerol	C19 H38 O4	330.27735	9.844	331.2847	Full match	No results	Full match	3392880.0530282366	2831099.0091913287	1830957.9207905224	2945496.488970779	8766580.078302214	5953777.967708527	801808901.6492479	1722573208.693219	946628137.9724412	1013817838.534206	726293441.7360672	2204049051.6160874	0.0034686715888461	-8.171401030827003	5.85781087717599e-09	1	1.07370908340184	down
Com_1537_pos	Dulcitol	C6 H14 O6	182.07931	1.354	183.08679	No results	No results	Full match	324856891.6715684	303088893.4404708	292801949.63765484	299070464.5836854	324455972.0558628	316502834.49475	27171522.16080356	27270631.496783502	31371103.661710463	31631509.326954607	37393830.20666502	33892593.54549418	9.85940374749872	3.301500401518296	6.13942735104514e-09	1	1.08488627978795	up
Com_7452_pos	FNK	C19 H29 N5 O5	389.20476	4.762	390.21198	Invalid mass	No results	No results	43125472.45436563	40152240.772235274	23801620.05032943	42157712.03168789	40886324.90659885	41710606.94910077	316465.7774724814	285283.5205412245	346137.89178482606	317514.0374496227	321990.9771596693	343005.4408723516	120.096487752745	6.908050149512771	6.14695536701681e-09	1	1.08557640570044	up
Com_6010_pos	VPH	C16 H25 N5 O4	666.37086	5.168	667.37915	Invalid mass	No results	No results	57702262.59310752	50571494.96500008	29196217.484255407	51553803.81585414	55941724.99994721	58314046.8731033	3010654.2792191925	2402573.7048718003	2614689.087191031	3044178.7551094964	2792637.2042510086	4023997.5527592753	16.9536652876123	4.0835253045684	6.17558840407682e-09	1	1.07704555209173	up
Com_2582_pos	Linustatin	C16 H27 N O11	426.18742	1.89	427.19455	Invalid mass	No results	No results	174518433.92385164	173993749.6058162	154140703.9135689	160600901.45632496	161808439.41053027	158644632.7670322	1907391.360950689	2067250.6714552715	2077030.5861932854	2237656.101448452	2051247.5763629253	3242236.8125323765	72.4229107171802	6.178374255585112	6.44756732295106e-09	1	1.08582102027224	up
Com_3578_pos	1-(4-bromophenyl)-2-phenylethan-1-one	C14 H11 Br O	240.14785	5.476	241.15488	Invalid mass	No results	No results	113339494.16455077	88153023.68801233	92118070.05012214	107632992.51634838	66871136.987276174	72047673.58526045	5015932.602491961	4378044.019333747	5901488.425598324	5351104.343043653	5388276.689965376	4754675.484102321	17.5437084937933	4.1328818403942735	6.51776340878793e-09	1	1.0813637799051	up
Com_22248_pos	Menaquinone	C31 H40 O2	444.30382	6.855	445.3111	No results	No results	Full match	6105234.050654196	6591182.818008308	6884361.172907002	6672460.801787502	4804197.305288583	4375488.766498063	345229.6710743317	553351.68741732	351263.5995999458	339052.85217713704	308110.8620789362	555024.42819028	14.4504268345195	3.853040202350333	6.78343001860112e-09	1	1.0744430917223	up
Com_17890_pos	PC (18:4e/4:0)	C30 H54 N O7 P	571.36458	9.796	572.37195	No results	Full match	No results	147659.55568667714	145349.63895878103	158866.0786975883	230698.10259263153	402327.8773239866	274539.5458360181	11786026.612016192	17825956.07231152	11070259.967230147	11412312.32598061	12319860.955533976	22695650.670651354	0.0156060126240056	-6.001754217635619	6.93068867326024e-09	1	1.07477402442283	down
Com_906_pos	APK	C14 H26 N4 O4	356.20693	5.051	357.21411	Invalid mass	No results	No results	564529686.1686858	558563464.1158468	594097045.4286166	563913423.6397717	487654715.7354999	542748212.4665703	6836562.104482136	5129537.655147493	4838890.651941563	7075375.78420998	5546297.000869376	8585026.887712056	87.1181086714503	6.444900728465391	7.22714640711992e-09	1	1.08523190926925	up
Com_4907_pos	8-Aminooctanoic acid	C8 H17 N O2	159.12628	5.371	160.13358	No results	No results	Full match	69518466.18982305	75659491.09734608	70278180.41446277	71557980.39012435	77328576.74746382	71533491.29349408	5568489.573799243	6194886.599620419	6902098.114332582	6929224.50211635	7093570.4356206795	5205998.551944166	11.5024306233537	3.5238668497727357	7.53140484231308e-09	1	1.08490120119897	up
Com_11468_pos	2'-O-Methylguanosine	C11 H15 N5 O5	297.10804	4.776	298.1153	Full match	Full match	Full match	22227580.372422688	19252369.200573154	22726407.694149513	18869785.901353132	21304095.358760297	19357300.504393212	7508271.67406353	8662494.559200313	9441488.294300409	9058456.858228719	7925294.669467294	9094587.677417636	2.39381152539224	1.2593095674501626	7.61544106413438e-09	1	1.07092180435629	up
Com_11250_pos	2-Oxindole	C8 H7 N O	133.05293	5.71	134.06026	Full match	No results	Full match	11768616.319630532	11662983.116895366	13962276.49331783	12620959.05721262	10238701.85929386	14032507.973687911	52803895.10206186	51064921.92609058	37486396.12727254	55817589.857118264	52079520.88955538	53292645.65481751	0.245537200399768	-2.0259864765939133	7.8811475551434e-09	1	1.07187116472735	down
Com_5554_pos	Bicyclo prostaglandin E2	C20 H30 O4	334.21266	6.92	335.21991	Invalid mass	No results	No results	315953.83679860533	287886.7341927641	995604.216327637	664160.0169698441	560994.8656668812	335743.1345542344	125955550.89228615	59343693.10370571	51673582.91358434	51072567.018617645	62942961.765826665	171050687.86617827	0.00605384375650733	-7.367932843494158	7.99380353970585e-09	1	1.07040467508683	down
Com_13444_pos	Lysope 18:1	C23 H46 N O7 P	479.29994	7.28	480.30722	No results	No results	Full match	14304999.429655695	11857468.506084166	15196694.510983827	16910411.01716449	19127383.91072556	17103571.089850225	540288.157734976	883098.7957172969	560205.1208585041	523215.0040092189	442270.7377796604	859894.4047413135	24.8099810094177	4.632848725819867	8.13523327806449e-09	1	1.07895397986527	up
Com_5327_pos	MLK	C17 H34 N4 O4 S	390.22739	5.005	391.23483	Invalid mass	No results	No results	61132546.29208687	66364530.81812007	60328793.780236565	58636550.795910485	60242596.16730728	66846408.62483692	1381637.5003151502	1379918.569333392	1890722.0631551316	1542511.529175954	1486961.2526367507	2159341.4368423806	37.9583295367741	5.246344598783794	8.26971473878291e-09	1	1.08527075222641	up
Com_7472_pos	3-hydroxyquinuclidine-3-carbonitrile hydrochloride	C8 H12 N2 O	152.09534	5.536	153.10262	Full match	No results	No results	43401827.60177821	35897277.399850436	35252462.91791648	41489095.83192421	22890563.687860273	37285673.66473155	4805198.735751107	3164226.9816016178	3287426.261648785	3979185.7364938296	3658093.3438684046	4851899.612947679	9.10539130045749	3.186721017762155	8.49924713703682e-09	1	1.07184115841182	up
Com_9829_pos	trans-3-Hydroxycotinine	C10 H12 N2 O2	192.09041	1.673	193.09763	Full match	No results	No results	25714132.1384801	27602629.91229354	28079426.929336183	24563558.88673659	25545617.77363373	30519638.445431493	2654380.9895752347	3183904.275295454	3272471.894336537	4094892.3240197217	2768209.770964275	2747477.8166072657	8.65456369238915	3.113461089991354	8.53968634815689e-09	1	1.08140010426634	up
Com_1441_pos	P-Aminohippuric Acid	C9 H10 N2 O3	194.0696	1.489	195.0768	No results	No results	Full match	196597704.5471527	201188189.94170898	200910459.5241454	209197055.11588314	210688058.1435111	215803999.02598622	726781425.2584155	750995040.0466905	809704221.4411944	881005106.9481034	852862511.2432933	903235542.418001	0.250657822987663	-1.9962088337996824	8.62891242188277e-09	1	1.08328307335274	down
Com_10830_pos	2-(3,4-dimethoxyphenyl)ethanamine	C10 H15 N O2	181.11069	5.234	182.11813	No results	No results	Full match	6917248.450959898	8414807.05453779	8409732.262773018	10533950.372609375	8029822.265329217	8392996.963122858	50851734.74587421	53975108.35492803	46867948.56923465	49470415.80967407	47616867.76944898	44616045.85376019	0.172797825625979	-2.5328430311958985	8.79945818749017e-09	1	1.08121730254345	down
Com_2695_pos	WQH	C22 H27 N7 O5	447.23634	3.996	448.24152	Invalid mass	No results	No results	118862078.11313039	164710252.93766958	144315352.72959432	128247613.39989392	82208373.18788756	138013891.43847024	1198736.6218600604	1004233.6948484009	1090986.2699105327	1084545.928764423	1130699.8686650968	997468.4575259878	119.317171670356	6.8986578748944405	8.93710223801214e-09	1	1.08503511517582	up
Com_5645_pos	3-Iodo-L-tyrosine	C9 H10 I N O3	306.97126	5.145	307.97852	Full match	No results	Full match	11586845.327481382	11394556.884734062	10986804.367214436	11639038.567251863	12747565.206331955	11504434.41973186	120183669.97628745	119486136.71942185	158904961.086086	161978856.02535844	145787472.92616624	124216120.72910361	0.0841112969750412	-3.571556608137075	9.22219316255535e-09	1	1.08427721084966	down
Com_12712_pos	N-gamma-Acetyl-N-2-Formyl-5-Methoxykynurenamine	C13 H16 N2 O4	264.11159	5.595	265.11887	No results	No results	Full match	17374588.48581562	19632295.72997131	17850751.381442565	18021330.16397769	10609553.021356296	14805508.64125634	1521569.5242366558	1648259.2979091483	2396493.8021970624	2175802.7614955916	1591483.9027214947	2215798.127344892	8.51074205664074	3.089284926830493	9.24012902145731e-09	1	1.07027027432672	up
Com_152_pos	1,3,5-Trimethylpyrazole	C6 H10 N2	110.08475	3.521	111.09203	No results	No results	Full match	3206019263.600431	3432739004.1761785	2943119068.6285334	2975014851.489909	995538271.5917773	2888585082.795976	43093056.09833688	22540477.007234517	40339892.03523176	21596676.88604695	27252226.443498675	18240059.7693349	95.0005122979855	6.569863388202215	9.24766936811575e-09	1	1.07292308670912	up
Com_4023_pos	Azetidine-2-carboxylic acid	C4 H7 N O2	101.04795	1.944	102.05523	No results	No results	Full match	96437026.12796493	98290496.9999573	95464164.78538182	91810476.95676148	85644062.2818072	94685852.86113653	39904186.268354386	32801410.992530476	35111330.303946085	35911804.33240199	34404533.863204606	30945598.197382446	2.68956923415489	1.4273751268662127	9.28421039706358e-09	1	1.07853300822907	up
Com_25811_pos	PE (8:0/16:3)	C29 H52 N O8 P	573.34327	10.538	574.35083	No results	Full match	No results	259211.037765697	271534.62292088306	291495.26816039113	265435.6191820351	397856.4421383102	325203.4549165549	3241530.9000636386	6656044.250003261	5166157.954996072	4842294.231347973	4734182.164743987	6585542.580205486	0.057988561504168	-4.108087839339281	1.01200232124942e-08	1	1.076769347878	down
Com_32180_pos	(1E)-5-hydroxy-1,7-diphenylhept-1-en-3-one	C19 H20 O2	318.09947	7.493	319.10663	Invalid mass	No results	No results	645083.8551313848	406141.7456428675	555759.5068973755	572960.7836312186	409745.5702768947	458039.437276383	3578250.310742248	3859655.0420863093	4628941.246904092	5207491.103196299	6894223.530733594	5395830.030949022	0.103087896232257	-3.278053142111376	1.04897232429219e-08	1	1.07138984078286	down
Com_4357_pos	N'-[(2,4-dihydroxyphenyl)methylene]-4-methylbenzenesulfonohydrazide	C14 H14 N2 O4 S	295.11509	1.851	296.12219	Invalid mass	No results	No results	50383921.536834426	81059300.58401616	85007020.62870483	85544818.3781375	69418247.44054413	77728482.87965338	3428982.75907743	3255875.6802638895	3744077.500202938	4012139.5487970375	3763601.4865998966	3984115.67027066	20.2418310283688	4.33926789361853	1.09779175571296e-08	1	1.0828321799192	up
Com_5418_pos	2,6-Xylidine	C8 H11 N	121.08949	5.307	122.09682	Full match	Full match	Full match	55508075.42524478	50958040.858007	45406167.18083603	53002484.6000592	66871372.45751527	69411722.77731124	10279629.36470452	9649885.497057801	10215113.710384453	8772463.954834605	11325509.135298766	8790260.83648239	5.77911774659622	2.5308492643935128	1.11674491276849e-08	1	1.07791894656039	up
Com_4365_pos	4-[2-(5-bromo-2-thienyl)-4-pyrimidinyl]benzamide	C15 H10 Br N3 O S	792.4065	4.821	397.21042	Invalid mass	No results	No results	88280023.9784487	69579668.33439706	60020726.16413908	67129080.44572152	87007789.6848556	53933953.906755865	8356821.415253385	6501774.731128197	5510161.693984978	10281859.499276346	9078197.33596929	8808095.811292496	8.77582108628938	3.1335341136451422	1.12992304980625e-08	1	1.07038150730008	up
Com_6296_pos	Pyridoxamine	C8 H12 N2 O2	168.09028	2.482	169.09749	Full match	No results	Full match	49771914.106948964	45612762.52094216	53648787.9989662	49598124.11773434	32743838.167095993	36693840.13749976	7038894.224868459	5409992.7645958215	6443071.428993318	6394639.487391549	6227378.3129977295	8139780.7742417315	6.76024889888517	2.757076364640128	1.20361884124595e-08	1	1.07368891287063	up
Com_5032_pos	DL-Citrulline	C6 H13 N3 O3	175.09611	1.49	176.10339	No results	No results	Full match	40051402.204507686	41367712.22583086	47592377.6615315	47559074.919929184	50780632.16475591	51648485.644657806	135977046.40576044	157263435.03648147	174849456.78036746	184454139.67228505	147581848.7462955	192551779.89350852	0.281057671573146	-1.8310619005421056	1.22526545940839e-08	1	1.07125124598795	down
Com_7318_pos	Tyrosylalanine	C12 H16 N2 O4	252.11144	2.591	253.11879	Full match	No results	No results	42885074.92781496	42300017.66541303	43869965.43763307	42152954.71847915	35196950.4215182	36938281.26109875	918769.777771894	474163.3953505375	458251.9195394031	497986.32059698657	515476.2381848283	526925.4763465874	71.749372713808	6.1648943136215495	1.25280742872419e-08	1	1.08384581973168	up
Com_1679_pos	PC (14:0e/3:0)	C25 H52 N O7 P	509.34894	9.935	510.35623	No results	Full match	Full match	600652.7067561336	375000.33244403126	335145.3141942391	521916.5606681678	1321337.1524313209	1107345.9452558868	279264926.69748324	387718538.1469808	206143496.6870003	223281770.64715055	233582224.4792986	456529116.22875893	0.00238530653890957	-8.711609603862373	1.28871867682921e-08	1	1.07767662462971	down
Com_13515_pos	3,5-Diiodo-L-tyrosine	C9 H9 I2 N O3	432.86857	5.447	433.87598	Full match	No results	Full match	4097453.1686759903	4229740.481629316	4273856.653259726	2330700.964395334	4372539.95359934	4216741.666174186	30722687.952658832	31887669.3663559	45377860.38788716	46204633.02143763	33560902.25412408	42011392.88327634	0.102369890781773	-3.288136645245625	1.34066671185267e-08	1	1.07158011969751	down
Com_18792_pos	5-(6-hydroxy-6-methyloctyl)-2,5-dihydrofuran-2-one	C13 H22 O3	208.14659	6.065	209.15387	Invalid mass	No results	No results	8881032.839881856	9889064.787578294	8320257.271008871	7729823.291814791	8161900.01086095	7822787.931403343	2683443.5041742837	2732633.398540795	3254058.1158873322	2965439.1209159046	3565736.540119382	3246178.1330071986	2.75402612510185	1.4615422451577398	1.40761687652049e-08	1	1.06962270287003	up
Com_3008_pos	TPH	C15 H23 N5 O5	335.15992	5.926	336.16727	Invalid mass	No match	No results	143433438.19623217	126810682.10492854	119902854.13713916	121271097.33370839	99508996.44314407	102568535.57811119	2468941.3650313946	4847749.048713578	2100582.3852924905	2460647.129610282	2813235.3640336385	3124681.541687132	40.048391239016	5.323672385009243	1.50850694328278e-08	1	1.08085112821037	up
Com_10256_pos	gamma-Glutamylglutamic acid	C10 H16 N2 O7	276.09694	2.251	277.10422	No results	No results	Full match	26497207.769904535	22580213.022914838	24183984.055224556	23476123.786885057	25861915.977751896	20134874.725849062	747299.6093479719	780377.2035334219	1252304.9481280951	1018998.4141795087	1232953.1775152297	1178976.5622317863	22.9812251817213	4.522383808296812	1.546017654889e-08	1	1.08200713949972	up
Com_13453_pos	PC (6:0/16:2)	C30 H56 N O8 P	589.37493	9.8	590.38196	No results	Full match	No results	370267.8776411136	244990.69445932884	267782.8718134769	383880.9883514362	829760.4252076363	461612.0754390212	14590445.812869249	26546518.129055157	14802675.261309357	16940402.74353949	20293102.643967006	36847761.79560265	0.0196760275252221	-5.667417211382018	1.55789954601906e-08	1	1.06951140395035	down
Com_7888_pos	2-Phenylethylamine	C8 H11 N	121.08952	2.84	122.09679	No results	No results	Full match	40003643.78554743	38202285.36400262	24713154.10150926	32638715.374007553	22946349.45060563	22492642.856017888	2737577.8846563487	2254863.5625565215	2200842.829008513	2295494.013541401	2613046.241641786	3605570.3500138777	11.5230305405899	3.5264482883078476	1.56227112455916e-08	1	1.07217087821945	up
Com_29283_pos	4-Pregnen-17alpha,20alpha-Diol-3-One	C21 H32 O3	332.23544	7.574	333.24301	No results	No results	Full match	220772.36130013663	236478.92870808012	216024.67534459813	254047.45032997598	297465.5572250961	238309.69123443784	8021066.728640323	5230114.1739245085	6425705.610453545	4837517.25212447	8395704.23809321	8823000.606126051	0.035058463481297	-4.834093421757393	1.58738643219413e-08	1	1.08113576214547	down
Com_5_pos	2-Hydroxycinnamic acid	C9 H8 O3	164.04773	2.297	165.05505	Full match	Full match	Full match	49882495017.21026	49783782547.24019	48881414866.74147	47683884351.38535	44433948602.93584	28749844248.069805	5023341136.100069	5305699931.630087	5573229239.044606	6767377001.534335	5860160962.214713	7490337135.976327	7.47957473777895	2.902956245896542	1.60646019926574e-08	1	1.07223539226032	up
Com_10766_pos	(2E)-N-(4-acetamidobutyl)-3-(4-hydroxy-3-methoxyphenyl)prop-2-enamide	C16 H22 N2 O4	328.1389	4.474	329.14618	Invalid mass	No results	No results	15350617.4904205	11360042.110680837	10928046.423348026	10130462.444807155	11035464.684443535	8600334.13840146	579120.8421955254	498581.75253658625	526179.8417495183	499615.48946434923	540889.0263722957	484829.52970540663	21.5405254571938	4.42898153814188	1.60784762155987e-08	1	1.08365032575697	up
Com_1190_pos	3-Hydroxyproline	C5 H9 N O3	131.05874	2.706	132.0661	No results	Full match	Full match	278583481.5184956	280775376.8617266	276128011.829311	302449537.416466	275755700.45270634	281994524.33350265	72111746.287021	63633885.63926397	67848829.53360382	71751220.0826535	71240546.17641978	83834128.36150104	3.93960603502502	1.9780513657898697	1.62611186796545e-08	1	1.08315305884588	up
Com_604_pos	Cortisol	C21 H30 O5	724.42513	5.134	725.43195	Invalid mass	No results	No results	899135609.2000197	862370190.2908157	786215538.5480055	769162958.5724952	799818088.4511505	796475555.050328	2203212.5711469646	3424197.622315776	2120227.5076289973	2717157.0587903154	2726163.9641673523	4347374.318197062	280.139391142699	8.130001048626532	1.64882231065646e-08	1	1.08556622391646	up
Com_4208_pos	N2-Methylguanosine	C11 H15 N5 O5	594.21605	2.031	298.11533	Invalid mass	Invalid mass	No results	92215038.71386683	90639485.59196573	88391856.90251839	88212603.76765577	77347609.65500043	81853907.89356178	660549.3611612436	706743.6501746412	821416.801819908	871470.12603582	774856.6967776751	1327361.1682543932	100.46891429022	6.650605381361729	1.69098484480262e-08	1	1.08491985753279	up
Com_20470_pos	3-(5,7-dimethoxy-4-oxo-4H-chromen-2-yl)propanoic acid	C14 H14 O6	278.07625	7.548	279.08353	Invalid mass	No results	No results	791953.3171499541	633904.5119815114	545285.8091068274	671550.9419268474	645962.03959287	553182.0996751082	9520757.530307164	14832203.110626247	14788221.721919745	14301983.7099215	14002631.202611051	22267454.238031864	0.0428235367086046	-4.545452239888269	1.73231183106891e-08	1	1.07914466918717	down
Com_8225_pos	DRH	C16 H26 N8 O6	852.41088	4.621	427.21317	Invalid mass	No results	No results	29496807.225579306	37725469.34399654	22895056.827888668	28937832.093746584	35401311.093878165	22833641.933729876	385771.8924847144	355854.3744402374	355596.6854092499	358784.4454933082	334489.3714678529	357549.50148362585	82.5355211992361	6.366943247322856	1.77572403350516e-08	1	1.08546123218777	up
Com_23394_pos	2-((Dimethylamino)methyl)phenol	C9 H13 N O	151.10013	6.572	152.1075	Full match	No results	No results	3160229.834417018	2572551.4149920247	3387620.4964331016	2587700.676500458	2912227.2097521327	3510687.9021347775	11786964.476561554	13351575.35947071	12697403.976043828	10978788.700428424	17699758.118766207	14082354.392608635	0.224959395480774	-2.152263472222657	1.78233877480373e-08	1	1.06935304479649	down
Com_15732_pos	8(R)-Hydroxy-(5Z,9E,11Z,14Z)-eicosatetraenoic acid	C20 H32 O3	320.23586	7.198	321.24313	No results	No results	Full match	3795201.6849938664	5426850.091755151	5370597.174813002	4928220.377124028	5430996.222362171	5985525.446391225	32608566.985921454	22818404.032865353	27270843.934479453	36243376.027034506	39660824.16537128	29119058.92964638	0.164805103262016	-2.6011671779923784	1.8129459613863e-08	1	1.06970350003954	down
Com_5491_pos	N-acetyl-L-ornithine	C7 H14 N2 O3	174.10093	1.65	175.10815	No results	No results	Full match	65270175.542737745	60461379.340056196	49315590.57486678	59816554.82380693	56656078.454566054	55723436.79882802	3475185.0459122118	2040468.2677358564	2714958.859500146	2310480.384075231	3447070.444859369	2247009.983457447	21.3883286518802	4.418751845279401	1.88970350106373e-08	1	1.08184947717643	up
Com_4856_pos	LPE 20:2	C25 H48 N O7 P	505.31774	10.019	506.32516	No results	Full match	No results	498715.055989634	351887.53711294156	370490.90815215424	544494.0315968491	1100026.4934804419	1121399.4269326916	48586895.83814541	94394238.75877227	47563496.803268686	45273780.28601456	48157025.480221614	104293678.0750331	0.0102686855501893	-6.605604669422413	1.90373226271772e-08	1	1.07087622367185	down
Com_8650_pos	Ip7G	C16 H23 N5 O5	365.16992	5.063	366.17734	No results	No results	Full match	31126813.506749287	32647971.067143325	28146809.399858687	32937714.661749445	33280426.750481643	36728652.743774675	4353935.050036396	3647379.46554185	2785974.309446112	4474918.824535038	3511263.2781369393	4246588.021478692	8.46515591293655	3.081536640211751	1.90756616738338e-08	1	1.08008848385359	up
Com_3303_pos	Monoolein	C21 H40 O4	356.29304	10.186	357.30005	Full match	No results	Full match	1555876.0802983376	1051961.5464733595	1010113.0483388451	1583480.5004617977	3242845.8716806886	2988426.9920265507	116477638.75125863	171169957.4924476	170754644.62440398	170809186.0299963	166178236.47574386	334077392.6923317	0.0101222111595698	-6.62633171392278	1.96737429975247e-08	1	1.07278539531641	down
Com_9031_pos	Lysopc 18:2	C26 H50 N O7 P	519.33089	10.669	520.33807	No results	No results	Full match	261607.39747616588	317321.5187112051	285247.8058233256	231508.75386058644	312544.1029235037	343035.5375927514	36086229.78153181	44903128.16434694	54950483.168755665	86728353.39439778	43491595.04180024	85886013.06934802	0.00497453769751933	-7.651221827847391	1.97113253531711e-08	1	1.08242979009656	down
Com_7379_pos	All-Trans-13,14-Dihydroretinol	C20 H32 O	288.24676	6.072	289.254	No results	No results	Full match	680792.7333300777	222753.6851959656	443142.0443623101	446539.8041329798	879200.4173445049	762612.206963088	68358450.44915618	71630494.79623751	60012149.4239202	101833852.99565539	130627539.52385674	66175156.82653959	0.00688885191993863	-7.18152071790428	2.04864192748704e-08	1	1.0754708001278	down
Com_5146_pos	3-(4-hydroxyphenyl)propanohydrazide	C9 H12 N2 O2	180.09031	1.98	181.0976	Full match	No results	No results	61308185.96063072	69343519.7040458	70047465.34993196	64247068.457194075	59389824.77931641	58463732.82671068	8407592.0404979	5828373.59358215	7636196.11352683	7219678.404427116	7671755.820559453	9758726.079373261	8.22830375169648	3.040595052610721	2.14744974914594e-08	1	1.08048897950445	up
Com_28087_pos	tetranor-PGFM	C16 H26 O7	312.15545	6.215	313.16281	Invalid mass	No results	No results	371682.93700308254	390491.97806999396	388180.28354615637	408578.21280926384	374205.56623705046	327707.70344873524	6201780.690337968	6856255.203899985	6576626.502594701	7659888.770660392	5652949.1758002555	10049898.000548244	0.0525810111354819	-4.249314304454002	2.1704594203478e-08	1	1.08280433915569	down
Com_27886_pos	5beta-Androstane-3,17-dione	C19 H28 O2	288.2093	6.323	289.21689	No results	No results	Full match	2846698.836881653	3545564.0770418057	3802300.8492070865	3322896.0130635616	3990223.0152849304	2850265.5138218715	849553.6925115632	866050.2747618617	855610.7788697121	973271.0506790997	1163655.850272425	1062679.7607167	3.52773840440539	1.8187435833841925	2.19616584894646e-08	1	1.06679126708407	up
Com_6505_pos	L-5-Hydroxytryptophan	C11 H12 N2 O3	238.09611	4.959	239.10388	Invalid mass	No results	No match	52343001.49059834	47108666.87329601	47569667.059457265	48413687.059691764	51538524.812577814	48355658.39596362	4073500.396116489	5319488.678689016	5359183.411216465	4151768.0362025998	5106046.864944719	3972392.9837128688	10.5541130446107	3.399733436252826	2.31557594065419e-08	1	1.08414219330481	up
Com_10871_pos	Perillartine	C10 H15 N O	165.11577	6.623	166.12305	Full match	No results	No results	24930117.37275994	20614486.307358205	22402793.209180627	18359718.71543525	14589779.138477758	14279155.825637944	2418702.6112139947	2505708.144391699	2349490.3743515187	1957229.6622363285	2754749.2406911147	1857651.879044445	8.31984578080118	3.0565567863789376	2.3487945873861e-08	1	1.07267228037548	up
Com_12792_pos	2,6-Dihydroxybenzoic acid	C7 H6 O4	154.02509	1.246	155.03232	Invalid mass	No results	No results	12885068.637051934	13541775.009392617	12582194.938290248	11673252.908645662	15811978.549878212	12754635.38172477	39881655.74577527	36374331.78278523	36537238.89254081	51002361.52543465	45424755.23776852	43783383.5209575	0.313232166407196	-1.6746957215518736	2.39898393918785e-08	1	1.06896297052507	down
Com_1477_pos	Methylimidazoleacetic acid	C6 H8 N2 O2	140.05889	1.438	141.06618	Full match	No results	Full match	140436497.93314797	135814283.92601493	145876330.9171477	140057851.87823084	137678963.00796616	88288475.38517533	760326714.806518	674512658.9453653	759198349.3567996	877950871.3872991	881823718.4744605	906018770.0662875	0.162176913061595	-2.62435963773783	2.44945741185828e-08	1	1.07493040165174	down
Com_16607_pos	LLK	C18 H36 N4 O4	372.27481	4.417	373.28223	Full match	No results	No results	12450051.512161262	10362058.530466639	9897713.657930724	7516658.6791386325	11197737.37012658	9525527.139427353	1080164.174897782	929944.3364981555	982890.8920853795	955628.1973291112	1043160.9069629489	906043.386244402	10.3342631639049	3.3693636227241024	2.45395442518384e-08	1	1.08204510780735	up
Com_2020_pos	ELK	C17 H32 N4 O6	353.1957	5.164	354.20291	Invalid mass	No results	No results	222136370.479365	237532672.53192207	220237394.66075635	223390945.9716864	227172958.5538897	222299189.6684875	2188445.0304574785	2112709.945001095	2789618.082825934	2933445.7664826945	2475294.045909432	3607265.4992616936	83.9875921053781	6.392104302180423	2.45750579483088e-08	1	1.08585107336238	up
Com_102_pos	D-Alanyl-D-alanine	C6 H12 N2 O3	160.08518	1.448	161.09229	Full match	No results	Full match	2622844039.991433	2659858024.003145	2704189036.6280565	2595373056.385365	2745781985.482948	2712349813.251423	13703016185.966284	12053437597.642174	13368248204.428833	15001052704.284838	14847523824.223703	15214614280.291147	0.190530911546286	-2.3919030167659447	2.65268907340019e-08	1	1.08479222466295	down
Com_5070_pos	Valylproline	C10 H18 N2 O3	214.13223	4.793	215.13951	Full match	No results	No results	72459817.53537968	52862041.646343574	66741587.08061794	39756849.940619074	66118829.895480014	52915763.036915965	6010778.466646816	3582951.0756717306	3997264.043574364	4139424.8445842126	4482182.304470057	7669986.8998217685	11.741114706115	3.5534974798805634	2.71761523310199e-08	1	1.06878038306799	up
Com_12088_pos	N1-(1H-indol-4-yl)cyclohexane-1-carboxamide	C15 H18 N2 O	280.09837	5.821	281.10571	Invalid mass	No results	No results	19848874.012856424	21289060.749273837	12528733.496979717	20002569.984170932	13774658.52511426	16023165.943978485	1658871.0527330914	1580093.2816679003	1371628.6086175481	1730855.9809567656	1865903.9051019922	1863706.6752335944	10.2737018551112	3.3608842069928593	2.88515451937394e-08	1	1.07724334473156	up
Com_16223_pos	(9cis)-Retinal	C20 H28 O	284.21438	9.11	285.22177	Full match	No results	Full match	469569.64918594423	329718.6923553126	339104.0792260562	361943.68173242453	997070.0095611373	488319.4128642968	19801016.127083994	18856699.42705886	18874810.97693628	17684695.71168531	25246204.33363251	34722500.96394915	0.0220860675312087	-5.500719622972423	3.10051710174683e-08	1	1.07345395856845	down
Com_8087_pos	UR-144 N-(5-Chloropentyl) analog	C21 H28 Cl N O	345.19093	4.56	346.19818	Invalid mass	No results	No results	38560564.10265594	35766696.58290658	35058133.05998771	24472811.354076248	25357399.620537613	28900962.788297396	1000169.8741664998	882422.3472825891	966393.3872643866	957266.1550644841	976312.5277975575	991366.231162433	32.5803309838335	5.025929355175277	3.18831891082172e-08	1	1.08459163339733	up
Com_28174_pos	Estazolam	C16 H11 Cl N4	294.07193	2.38	295.0791	Invalid mass	No results	No results	1606707.6238237298	1791765.0198314725	1518354.9787142975	1746028.378448401	1361099.0086490277	1658654.1266882622	6922476.523247746	8038233.597682938	6904093.360170693	9151779.15738723	6775640.634716473	5706811.098328998	0.222593656986821	-2.167515612558074	3.19834826723229e-08	1	1.07372655200886	down
Com_12431_pos	VMK	C16 H32 N4 O4 S	716.40926	4.776	359.21213	Invalid mass	No results	No results	20384129.25954747	19942488.91207551	10249609.14343599	18156137.194677204	18547971.631392706	17346404.595170837	293566.4519881648	264640.5295538227	291829.57799935987	327750.14635973546	310382.51386854245	318185.71693202225	57.9214741302975	5.856026415081383	3.30188773957987e-08	1	1.0839004000419	up
Com_31910_pos	13,14-dihydro-15-keto-PGD2	C20 H32 O5	352.226	10.467	353.23355	No results	No results	Full match	305214.2406820684	293569.6041607752	277074.628532963	275688.5782791598	390520.0260867726	346033.15793861524	4054148.932422768	5190473.3532483	2743510.200527263	3164248.1773869535	4328224.168121661	5005722.148263826	0.0771083485581474	-3.6969691198888053	3.54307784461943e-08	1	1.07603678723181	down
Com_13279_pos	dihydrotachysterol	C28 H46 O	398.35604	7.349	399.36331	No results	No results	Full match	219102.10928689328	164592.20590618302	150668.61702484358	202307.7291523997	627133.2025370556	273870.71860432863	21413058.679667544	39518104.412261695	27116235.95180598	26785764.679206103	20479733.434269313	43791533.44783122	0.009143685485498	-6.773008504503835	3.70682616305088e-08	1	1.07354585433223	down
Com_5871_pos	Methyl palmitate	C17 H34 O2	288.26665	9.997	289.27426	Invalid mass	No results	No results	836146.7206971346	934100.7230466952	1851001.7340649334	2900151.558020741	1660315.54564648	1161417.415271091	70351551.46563753	109595766.80461298	73270287.76147683	64832853.487015225	51876258.481657356	122442245.4416385	0.0189758786407481	-5.719689501430298	3.78226422408087e-08	1	1.06961756852329	down
Com_5075_pos	Homoserine	C4 H9 N O3	119.05852	6.807	120.0658	No results	Full match	Full match	63209679.6270486	72362167.1578215	65034612.406976074	64937305.81273694	63404308.97126276	66916996.4980181	13846993.794002537	11591431.161942434	11160334.378100345	9159945.8529138	10985404.130624745	11788646.02231936	5.77629001651087	2.53014317901147	3.80302087526638e-08	1	1.08166911836477	up
Com_4421_pos	N1-(2,3-dihydro-1,4-benzodioxin-2-ylmethyl)-2,2-dimethylpropanamide	C14 H19 N O3	249.13667	5.057	250.1441	Full match	No results	No results	63325706.28453091	63579816.04583696	63100254.80980234	62030180.76107016	71407385.67264079	90394039.55482896	13935635.553276505	10702955.637510443	12961735.069071492	10567033.365809666	12756758.331471426	7803154.210327291	6.02144345435853	2.5901093698457274	3.80575769825581e-08	1	1.06998239731247	up
Com_26580_pos	PC (11:0/11:0)	C30 H60 N O8 P	593.40602	11.079	594.41351	No results	Full match	No results	159123.01826145395	167238.01575481403	139604.09471992965	112671.50457643265	245351.20165188014	174811.31809718316	3226100.678078646	3140962.9838265707	2048753.8897625015	3112803.608243203	3355239.9138687095	6270607.961428832	0.0472145697157107	-4.404624067198365	3.92199093878632e-08	1	1.06863984815668	down
Com_17367_pos	PE (18:5e/3:0)	C26 H44 N O7 P	513.28587	8.968	514.29315	No results	Full match	No results	269623.25888250815	270308.79189017974	302377.02239184035	307008.7825662683	386069.2638467637	375985.57385317486	14673535.4790438	24780293.60931232	10079278.052295718	10062174.524003005	14232230.733021256	16954145.419085667	0.0210546132269224	-5.569719816320729	3.93065885204603e-08	1	1.07890230446729	down
Com_17223_pos	SLK	C15 H30 N4 O5	692.43405	4.704	347.22461	Invalid mass	No results	No results	8241335.611260887	11037691.714102557	11257022.468779989	8114940.512112913	12373235.404673189	9406921.72405337	488289.1345509862	450507.87834772083	468330.5155155116	478391.7670732465	466327.83544599486	507562.6599389199	21.1341332144442	4.401503038442897	3.98325091391637e-08	1	1.08452874344575	up
Com_506_pos	6-amino-1-(2-methylphenyl)-1,2,3,4-tetrahydropyrimidine-2,4-dione	C11 H11 N3 O2	217.08735	1.512	218.09467	Invalid mass	No results	No results	1047270944.093817	1103495545.818823	1083130793.8234947	985711716.9344192	1095924379.369034	1080582080.4886081	38075751.69642107	31596685.806234475	43866130.10172298	50211978.581990086	51944742.96300973	43162724.57864959	24.7089721829062	4.626963095134625	4.0407938539211e-08	1	1.08458586207471	up
Com_4176_pos	YLK	C21 H34 N4 O5	422.25371	5.329	423.26114	Full match	No results	No results	93202003.53247193	86343041.53219002	82527971.41376439	73022295.45232151	80759975.1226845	75244130.79367216	1251997.4426483861	840645.8679828402	760809.6780270524	927867.6678141807	1043571.9969192377	1683017.4053591748	75.4619245523756	6.237676989453115	4.07373232688425e-08	1	1.08327137561418	up
Com_7238_pos	N'1-(6-methylpyridazin-3-yl)-4-chlorobenzene-1-carbohydrazide	C12 H11 Cl N4 O	284.04654	8.438	285.05374	Invalid mass	No results	No results	7091689.744097424	5985822.769894097	6434656.4235928375	7436594.283716133	8685886.914325487	7012324.342697769	75827208.19895259	78387912.30050153	89910244.64560743	65771830.05218853	133998434.05230185	79502847.48576935	0.0814808914697893	-3.6173944250820127	4.09085562853388e-08	1	1.07647491135346	down
Com_5531_pos	Cyclohexylsulfamate	C6 H13 N O3 S	179.06233	1.5	180.06956	No results	No results	Full match	64563466.254676774	52639872.394149505	53449191.9855525	61438795.20096244	37494888.75566566	45409164.04465622	9356278.512837745	9042371.066966277	10027199.063630475	11947937.411116194	11972952.626276542	8151787.282911221	5.20666204040186	2.380358765771785	4.09291517493347e-08	1	1.06667617190715	up
Com_661_pos	3'-Adenosine monophosphate (3'-AMP)	C10 H14 N5 O7 P	347.06367	2.78	348.07111	Full match	Full match	Full match	10986346.937611163	10815574.916491557	10407315.06585911	10723566.581559744	10547299.95106502	9567758.623273922	1091856154.7046807	1263662061.3736644	1383033347.9455957	1820801023.497509	1223028794.2720404	2177135896.5220037	0.00703697086766647	-7.150829744242677	4.17878669734619e-08	1	1.08493601996966	down
Com_25364_pos	9-KODE	C18 H30 O3	294.21987	6.3	295.22742	No results	No results	Full match	4525878.322579343	4066425.024715344	4063921.465857901	4898934.167041621	4186695.1409628247	3642083.681757247	1547249.414724693	1490613.288321521	1890190.011200551	1554233.7895312153	1897109.028765966	1826541.8828774777	2.48717357060788	1.3145071913977855	4.4440852620197e-08	1	1.0635334588013	up
Com_23984_pos	XLR11 N-(4-pentenyl) analog	C21 H27 N O	309.20748	6.617	310.21484	Invalid mass	No results	No results	3526572.112923108	3271286.823427395	3062648.757394539	2738226.7039898075	2996394.389943228	4135008.063240143	10862419.649961105	12562455.701008767	10263083.288422551	11892701.759470623	12208603.787945403	9995714.890393874	0.291069454022358	-1.7805646495961962	4.48120388440876e-08	1	1.07025572934839	down
Com_21868_pos	5-Phenylvaleric Acid	C11 H14 O2	178.09963	10.082	179.10689	No results	No results	Full match	904620.675133797	599336.3843824727	558868.6525751388	740015.2937757402	873021.2061764942	1019746.1716276389	8622501.573646044	12132164.769475017	8268912.236144697	8982144.311431063	12784460.043492233	19400626.624338843	0.0668977664341641	-3.901898146443832	4.67754929402726e-08	1	1.06756433861371	down
Com_37_pos	D-(+)-Proline	C5 H9 N O2	115.06358	1.44	116.07086	Full match	Full match	Full match	15023348060.267883	15279423226.598867	14919634047.904623	13771388471.103064	15308330784.792492	15598166137.677473	4295494358.00646	3926277273.673444	4308231152.743404	4915334699.717123	4947257049.140337	5072576652.641228	3.27324705605423	1.7107224973086932	4.89812365607722e-08	1	1.07996208572379	up
Com_1390_pos	FQH	C20 H26 N6 O5	860.4006	2.758	861.4079	Invalid mass	No results	No results	335150610.19226027	348638634.34798163	323082274.190011	350783345.4862968	291219939.4338879	310676062.15904903	3199023.923902026	2690890.5446710857	4804272.334692246	2923309.3361536316	2534622.8510528444	2020269.3842426236	107.83122313939	6.752631168849787	4.92237982166721e-08	1	1.08392761455601	up
Com_7119_pos	2'-Deoxyguanosine	C10 H13 N5 O4	267.09727	3.705	268.10455	Full match	Full match	Full match	20288954.74308555	22485778.015984748	20423919.60860444	16443356.625762576	15447624.286532745	20518994.208893877	74819621.7754237	73999104.18538763	84045727.74415767	90915417.227505	78127785.0292246	80184279.67212534	0.239806184139689	-2.060059231328628	5.01732797469793e-08	1	1.07630869396522	down
Com_12011_pos	ERH	C17 H28 N8 O6	844.4061	4.678	423.21033	Invalid mass	No results	No results	21500551.604199797	12441014.018285045	14614090.572924173	20385673.526353784	21056303.09518288	19522271.990807816	298928.6513316889	296973.82785766124	277687.85886198527	315354.82754349994	295232.0377215246	306462.0520660873	61.1624616619734	5.93457456823179	5.02104397094272e-08	1	1.08514967427388	up
Com_2766_pos	HPH	C17 H23 N7 O4	371.16988	2.658	372.17758	Invalid mass	No results	No results	159179421.15560254	128142355.11345626	133790093.0175643	152081960.92439526	73290944.95711043	110458715.39065781	936346.6364154445	841468.7700013276	879627.0442601488	877180.5588167661	995244.7868807698	916073.1569523773	138.992232388488	7.1188604496462755	5.1252916541769e-08	1	1.08436808377036	up
Com_3359_pos	Muscone	C16 H30 O	238.22992	9.994	239.23714	Full match	No results	No results	867033.6472231855	497122.27575864835	389592.1455613041	573056.6256345819	1572528.9975224708	1568330.6732932164	101022401.70445214	201529959.64518082	118467917.09583628	128725007.70860481	94004921.45411168	235008223.21949965	0.00622203346583375	-7.328398130088322	5.13171159008452e-08	1	1.07146367608468	down
Com_11208_pos	5-Methyl-dl-tryptophan	C12 H14 N2 O2	218.10595	5.592	219.11366	No results	No results	Full match	22304720.308601636	20840064.81916154	21341446.38645944	20771031.941007633	25290375.637920815	20411744.67120235	6064078.46538962	4463997.961890518	4288740.479681073	3890178.805055262	5141613.631331085	4594993.706619084	4.6041770282864	2.202943305433841	5.38239357161294e-08	1	1.07620376112854	up
Com_6433_pos	SPK	C14 H26 N4 O5	330.19081	1.37	331.19815	Full match	No results	No results	52956610.39139926	49328502.27669703	47917016.97222328	48107968.820930146	41077163.209079966	43090710.475732535	18961633.223902375	17218418.751856647	20947106.916770637	21623403.102568217	22243608.143221624	22420315.813561853	2.28885588241399	1.194626626601654	5.51512867862304e-08	1	1.06262877568871	up
Com_4829_pos	8(9)-EET Ethanolamide	C22 H37 N O3	385.25805	2.302	386.26523	Invalid mass	No results	No results	77202449.21884021	73490592.63848907	71186549.92250878	72796562.77047335	46375393.16921347	46475657.33580791	2379651.324218438	2188538.3474513073	2395224.809313789	2688446.3589905375	2546431.8921198198	2687002.039383117	26.0342311660436	4.702337897071098	5.54161020086164e-08	1	1.08202210580769	up
Com_17822_pos	Indole-3-acetamide	C10 H10 N2 O	174.07985	5.08	175.08717	No results	Full match	No results	4989248.625932234	4275006.238138444	4654937.858390718	5333592.593699255	3671324.0938330446	5206624.739154282	21484576.74141252	23612376.34223922	16620393.245896883	18072247.216415454	21791219.822653886	14886280.357236924	0.24153375214602	-2.0497032882228017	5.6810919692928e-08	1	1.06521312174247	down
Com_1643_pos	Chrysin	C15 H10 O4	254.05701	7.761	255.06424	Full match	No results	No results	71997830.2382745	62928644.06061303	87775225.24953128	72987496.1272967	78236464.40914223	81903773.58512907	659419817.7141067	439712706.5910302	763673046.9883726	796020333.1196176	647915256.5038722	787098907.5446212	0.111345198162877	-3.1668887526213885	5.89382377831152e-08	1	1.07562778690535	down
Com_10775_pos	11(12)-EET ethanolamide	C22 H37 N O3	385.25848	5.6	386.26602	Invalid mass	No results	No results	25327286.735008754	20622102.28200449	21090638.384992536	22834785.83542792	20171915.452034093	18695703.340272397	1570414.503281027	1174237.1163645547	1334687.421377097	2013755.5138702379	1393611.4783386346	2148363.836411973	13.3618576483144	3.7400486890545497	5.90738325952936e-08	1	1.07865505510262	up
Com_444_pos	Styrene	C8 H8	104.06293	5.03	105.07019	No results	No results	Full match	163903621.46795797	173890581.3638024	162796648.55715486	156757289.91522938	189806348.46602023	172792118.0388807	2830916818.195735	2719107896.7126355	2857572895.6690645	3019981497.7358108	3153879578.422931	1791101485.1565163	0.0622960976842229	-4.004714396155413	6.11307961779234e-08	1	1.08217366251672	down
Com_15562_pos	Lysops 22:6	C28 H44 N O9 P	569.2746	4.566	570.28186	No results	No results	Full match	8523439.242672298	14088319.269579027	7666884.334164277	7273447.812135551	7886089.718843369	8736280.57564636	149584.0952180739	131573.12041780108	144977.00557834998	145270.05883216992	149646.68564755854	144607.4050060497	62.5818022290171	5.9676713007564945	6.22119123813061e-08	1	1.08432817206741	up
Com_6_pos	2,3,5,6-Tetramethylpyrazine	C8 H12 N2	136.10025	5.698	137.10747	Full match	No results	No results	49122775299.03947	46286050409.89164	46485994516.974945	46720374930.16377	28247138525.86246	27653972987.49881	74581428.5341368	19854783.306399688	24499028.38221268	12535473.275893357	16462017.020954376	13219347.337796584	1517.30160678293	10.567292175362578	6.43686648950014e-08	1	1.0794498577502	up
Com_93_pos	2-morpholino-1-phenyl-1-ethanol	C12 H17 N O2	172.08923	5.262	173.09654	Invalid mass	No results	No results	5953778788.08763	5827849087.085226	5803731439.132888	6056419668.588927	4789117991.389183	4730407000.841694	21302489.804462537	16256353.060775068	15946341.024834367	14728614.71676803	10250272.332611559	6628844.176716974	389.61541770558	8.605906958076089	7.2597718347619e-08	1	1.08292616907911	up
Com_598_pos	3-Pyridylacetic acid	C7 H7 N O2	137.04801	1.39	138.05524	Full match	No results	Full match	645569859.9414406	656486548.0816934	662004284.0958124	642873394.825383	591982164.80991	644759267.5564462	1929517384.3376288	1839642799.4620304	2169974062.7633257	2049088953.6767623	2288770468.4911866	2409373773.1026654	0.302976840055576	-1.7227205784630366	7.40420332165747e-08	1	1.08003411505921	down
Com_12730_pos	Carbendazim	C9 H9 N3 O2	191.07164	1.935	192.07901	Invalid mass	No results	No results	3310115.3681774405	2525743.904787337	2917012.3942610016	3526577.2156371297	3878863.251630073	4489473.525174598	34862354.984129414	35276968.24377075	40495782.54052243	38092560.17778455	21093529.493896626	52156848.24106444	0.093017243134751	-3.4263580081874405	7.58414240787123e-08	1	1.06698597669796	down
Com_28182_pos	MAG (18:2)	C21 H38 O4	354.27742	8.153	355.28473	No results	No results	Full match	68506.92516595566	66351.63085805855	74098.57406077057	74859.18631499482	78839.12493920364	70143.90376620706	3723746.6264829407	8032297.972146285	4872919.673032858	4035369.5603800938	5661165.485341745	4722636.177926649	0.0139396243349479	-6.1646645078661315	7.71580547132924e-08	1	1.08357968552135	down
Com_18983_pos	DMK	C15 H28 N4 O6 S	784.3414	4.907	393.17798	Invalid mass	No results	No results	7453343.244340962	6675338.448759367	9034405.383634891	6365504.382224212	8123176.036295976	6473948.904883072	2232968.987949555	2138858.9652669653	2343117.7702685692	2670776.129157373	2089338.1779143582	2291128.8239641255	3.20536910153221	1.6804904942199639	8.18160407954916e-08	1	1.06963848922637	up
Com_120_pos	DL-Stachydrine	C7 H13 N O2	143.09497	1.466	144.10217	Full match	No results	No results	3415392025.8979335	3206584438.036049	3525276160.9465365	3516630392.759396	3504770796.6231217	3544853002.6547823	11141767594.488344	10012798624.141079	11810237356.08152	12305693882.065931	12339294571.103409	13573953834.428116	0.290986468413509	-1.7809760290618042	8.26465754238527e-08	1	1.08030327903005	down
Com_2986_pos	Haloperidol metabolite II	C21 H25 Cl F N O2	377.1592	5.242	378.16641	Invalid mass	No results	No results	86406822.7062527	144534160.87886938	72817568.85613884	66052912.369107604	150802791.16121614	126231546.0770135	3243024.355439494	2979896.1074537155	3546232.1874819403	3721137.5700188954	3247346.2236314705	5033441.597542985	29.7112435504363	4.892937084661907	8.53958272285529e-08	1	1.07531985900308	up
Com_12359_pos	Apocynin	C9 H10 O3	166.06126	5.436	167.06865	Invalid mass	No results	No results	2004689.9608214647	1907825.281110905	1870122.7498784442	2014952.5402194706	1816612.6945754713	1879112.964159616	40868188.15115268	36447888.223091915	52009110.43472736	48758254.73809016	47548358.477689065	31215288.037598416	0.0447476990199529	-4.4820426905900295	8.56742082738251e-08	1	1.08400221464058	down
Com_28415_pos	Uridine 5'-Diphospho-N-Acetylgalactosamine	C17 H27 N3 O17 P2	607.08399	3.245	590.08099	No results	No results	Full match	818193.4458496227	827435.5230584745	805134.8798352741	917255.5421405978	767871.6730813363	898715.2746808217	8776423.994808264	6080275.013792009	6995989.697833462	7447325.688868253	6270072.717571231	9683622.736613387	0.1112528973954	-3.1680851857427696	8.60116862419254e-08	1	1.08037948211266	down
Com_1808_pos	Pyroglutamic acid	C5 H7 N O3	129.04298	1.371	130.05029	No results	Full match	Full match	104375613.33497158	100401360.17274791	90037156.80732903	126511398.70936616	99081950.2633758	95982623.89443278	544045505.6527058	407148108.85904336	624202127.5009313	674697357.0364623	590689370.2853235	721324633.744199	0.173040867482477	-2.530815291987948	8.6606609611446e-08	1	1.07173243582007	down
Com_11768_pos	2,4-dihydroxyheptadec-16-en-1-yl acetate	C19 H36 O4	350.24626	8.73	351.25375	Invalid mass	No results	No match	246748.26240376921	191291.97966080916	272438.46588888945	241681.05877541564	656137.0879655243	415699.71261117054	37250432.326670535	47879819.470594175	32488366.66294459	32196172.67604002	39438531.09213994	49987406.79567889	0.00846008359681081	-6.885112365512073	8.79128121939626e-08	1	1.07855146216268	down
Com_1302_pos	LPE 18:0	C23 H48 N O7 P	481.31744	10.306	482.32486	No results	Full match	Full match	1457116.1299086073	1055745.0051049024	1328247.3608750324	1550067.094145997	5191175.907094826	4036743.5974673787	262047336.3344607	472612222.14284384	420283041.77550304	419022947.2684154	332356556.77404296	873316171.2427956	0.00525935162976085	-7.5708993289057585	8.79618640275277e-08	1	1.06976785253864	down
Com_19468_pos	Lenalidomide	C13 H13 N3 O3	276.12134	6.116	277.12823	Invalid mass	No results	No results	1172421.330204902	2174018.634060793	1288035.9506395962	1547831.3165725917	1162157.0000245105	771804.1632166484	16544573.56995134	18305330.94864811	16772826.543726314	24269979.34698727	18342208.993357107	10338350.138842614	0.0776132221006737	-3.6875537405305825	8.90188906434276e-08	1	1.0634797675457	down
Com_667_pos	Acetylcholine	C7 H15 N O2	145.11064	1.392	146.11794	Full match	No results	No results	610284798.656839	638615351.2405078	639249534.2837898	607137697.5439054	588079992.0456063	586586014.0669882	1482982430.9121242	1736101621.879055	1683408999.2644176	1798652382.546707	1866207995.5410388	1944860236.8157094	0.349113279477249	-1.5182328601061197	9.10377806094971e-08	1	1.07920124090281	down
Com_33450_pos	Mag (18:1)	C21 H40 O4	356.29308	9.769	357.30035	No results	No results	Full match	91252.26166272018	94130.94384804	102896.01863738747	137122.16708984756	142052.11456468317	106963.0473302416	2756340.5648332955	3747053.2116386257	1824319.376415629	2920402.0335625145	2433137.6477367543	5216912.8357469635	0.0356868790819148	-4.80846245061582	9.15723861590752e-08	1	1.07382994110691	down
Com_3530_pos	3-(dimethylamino)-1-[4-(phenylsulfonyl)phenyl]prop-2-en-1-one	C17 H17 N O3 S	315.09376	2.892	316.10095	Full match	No results	No results	52330926.32887444	53515157.24856809	44506818.57225626	46324551.36713983	51478937.59552725	35612225.4726996	1249175.9108863082	1563148.965742822	1004476.8248183288	1780632.3023691485	1815881.6076230458	2659892.64170901	28.1706294016472	4.8161198923414625	9.16195892950106e-08	1	1.07707088060547	up
Com_23364_pos	3-(2-thienylmethylidene)chroman-4-one	C14 H10 O2 S	242.04097	4.948	243.04839	Full match	No results	No results	1259823.5497411352	1261297.060539389	1341799.8024628873	1327505.8779222507	1366841.933266992	1251300.5842180771	11143197.34638747	11235257.150827633	15784325.459839646	15703302.908419704	12322186.783557963	14009298.357250925	0.0973666534069831	-3.360428433911961	9.43226292530195e-08	1	1.08318110320567	down
Com_1045_pos	L-Threonine	C4 H9 N O3	119.05857	2.238	120.06586	Full match	Full match	Full match	490841796.331252	328671146.3030412	502828743.14637816	326792418.6993149	389592538.40421057	490698100.6239981	28808715.056605265	26105387.730910525	25335542.15192411	26205559.694006886	24692051.07055947	24647925.626718197	16.2355775185286	4.021086798778281	9.62016359002577e-08	1	1.08241801483345	up
Com_24635_pos	1,4-dihydroxyheptadec-16-en-2-yl acetate	C19 H36 O4	328.26188	9.211	329.26923	Full match	No results	No results	181418.63458738703	158105.54328863407	208318.54616799369	234576.51896710094	509489.5084739654	352194.6550477416	6585693.252700398	8579575.689347737	7340564.93629882	7622566.55404713	8858702.38578441	14561683.925379217	0.0307029067606395	-5.0254809423016535	9.75749817749381e-08	1	1.06870911295901	down
Com_14568_pos	Ginsenoside Rg3	C42 H72 O13	766.49048	10.053	767.49756	Invalid mass	No results	No results	228896.99584541674	190318.65964016938	160796.24089933766	217851.78336996457	608670.9472983028	469485.0279543494	12395369.705093138	28332955.69213691	13490407.157798601	14881632.41611649	16419028.693228118	26871333.69573468	0.0166919433575391	-5.90470425969558	9.96671339789487e-08	1	1.06717128289254	down
Com_7399_pos	Mupirocin	C26 H44 O9	522.28223	7.184	523.28961	Invalid mass	No results	No results	37265442.56632941	28043632.889406815	27594991.590220362	30563929.727526076	34021417.66576955	30039656.205985755	903313.7774563113	1313435.557973279	912204.3298434513	754098.7910348349	644107.793621601	1421188.8081935812	31.5262384256264	4.97848113904647	1.03630643311663e-07	1	1.07990088845167	up
Com_29021_pos	Cafestol	C20 H28 O3	316.20409	9.391	317.21109	Full match	No results	Full match	161584.5596634863	162654.3381897666	176353.5669277951	160416.79608689618	392509.3734581303	286735.7325669135	3187726.0023207613	3802807.6674772003	2944124.997150968	4598321.585093262	4663564.287736309	9080321.514441589	0.0473975568693888	-4.39904349316715	1.06145312053597e-07	1	1.05903413426816	down
Com_25221_pos	2'-Deoxyadenosine-5'-monophosphate	C10 H14 N5 O6 P	331.06867	3.329	332.07623	No results	Full match	Full match	1733447.9019209729	1485402.7140006146	1978874.5353386276	1737303.6270089622	2028896.3306821093	1397651.7936429726	7661426.502690284	9476405.147540579	11220520.83094791	12244814.14864884	8242907.702345885	13698368.445941633	0.165667426910387	-2.5936381233139434	1.06839458367585e-07	1	1.06687751844091	down
Com_4640_pos	PC (14:1e/3:0)	C25 H50 N O7 P	507.33343	9.3	508.34079	No results	Full match	No results	191793.4859217454	160499.34621887814	195770.58711261532	159120.95735919088	705507.1627374121	468504.8211322847	126177806.48459661	175637967.66326088	84820390.96041244	93650112.19482571	108487488.79265606	157181893.13538426	0.00252186083341883	-8.63129562060428	1.14961056814038e-07	1	1.07623263705277	down
Com_21098_pos	HRH	C18 H28 N10 O4	470.22362	6.253	471.2309	Invalid mass	No results	No results	6439143.08074976	7849090.623835399	7305260.53544382	6900825.013150357	5702810.298825309	3970826.0554728257	314517.5577920518	335630.37260722934	330520.7018653099	352124.93544864195	378962.79171684204	391562.64224127255	18.1465367721911	4.181622334109522	1.19120636060364e-07	1	1.08021124278511	up
Com_1677_pos	2-[(3S)-1-(3-Chlorobenzyl)-3-pyrrolidinyl]-1,3-benzothiazole	C18 H17 Cl N2 S	328.0777	1.556	329.08496	Invalid mass	No results	No results	216171359.51732865	134201402.29045054	292212298.82448494	279663493.9955516	192480455.11517552	244115739.06652996	4643244.890471079	4901460.50834363	5385550.2893064115	5212870.883967201	5685825.712287025	4692382.786899214	44.5211438371322	5.476418753761293	1.19449093711103e-07	1	1.082075465019	up
Com_12042_pos	PC (22:6e/2:0)	C32 H54 N O7 P	595.36436	9.666	596.37164	No results	Full match	No results	116752.54306053722	118380.18755861567	139842.08656366053	187436.43408203628	292793.0897066845	245418.41599665777	7431258.761987461	13405193.165918844	6159092.597915939	7610406.726810112	8424790.752713244	27084005.6630205	0.0156974501594729	-5.993325958112626	1.24104252109009e-07	1	1.06396501801399	down
Com_5004_pos	JWH 250 N-pentanoic acid metabolite	C22 H23 N O4	365.15939	4.826	366.1669	Invalid mass	No results	No results	64037054.69530503	73672749.3793585	44798754.07716309	69475658.32764618	61606513.163942315	71534239.18730772	1310321.2787910125	1001074.1874109717	805149.9039375361	1410284.2696839646	1535888.4358598436	2597997.515712092	44.4680309342281	5.474696617761661	1.24364680061453e-07	1	1.07626914997454	up
Com_887_pos	Ureidoisobutyric Acid	C5 H10 N2 O3	146.06942	1.368	147.07664	No results	No results	Full match	266226177.36582503	262132421.38157514	259407936.49415448	250199338.56952175	288057162.0793885	257722415.9824557	1262223202.675974	1106221807.7664864	1424455009.668449	1522690909.8620486	1441063031.0398028	1646303836.5352252	0.188474759725089	-2.4075567621498846	1.25316360747493e-07	1	1.08026153051936	down
Com_26603_pos	3-hydroxy-4-(3-hydroxyphenyl)-1,2-dihydroquinolin-2-one	C15 H11 N O3	253.07533	7.256	254.0827	Invalid mass	No results	No results	574856.8079791352	463310.69968415296	665182.7802200454	728722.3777231711	1087793.8007093752	869837.4421696902	8868312.362781703	7240278.279151912	10054824.040094646	9812476.105356917	9500869.236320656	11773082.684950015	0.0766762614672106	-3.705076193068626	1.25553059624894e-07	1	1.07232735582367	down
Com_8680_pos	Phe-Phe	C18 H20 N2 O3	312.1481	5.489	313.1554	No results	No results	Full match	34142757.06003851	33564049.85069246	33281794.411620975	33904967.99390449	32679355.508206066	32091886.767565824	1257020.8189821483	1214700.183424537	994346.5214724072	1582055.586650984	1174412.980842755	1686325.9168166367	25.2457068267571	4.6579661652722955	1.29236628414011e-07	1	1.08431362472093	up
Com_3463_pos	Prostaglandin F2alpha	C20 H34 O5	354.24121	6.906	355.24847	No results	No results	Full match	16812618.792447235	16330545.420879345	17783862.53876432	17791743.243341926	16134133.926678626	15844880.63029087	194302312.06449714	180157154.0123385	224439561.82131135	232531786.4979432	231406540.98649192	315252174.9728819	0.0730705678653754	-3.7745657705338442	1.30269187708993e-07	1	1.08233762597339	down
Com_2271_pos	cis,cis-Muconic acid	C6 H6 O4	142.02895	1.201	143.03635	Invalid mass	No results	No results	137125113.31187734	116553538.57316361	112834264.71405797	116217376.27742249	110884253.35933614	121747250.5927249	394833226.22548	401492408.8622485	430892461.9951692	478890260.73089725	563853021.0678315	545422268.0180093	0.254090343110558	-1.976586549135024	1.35080382605175e-07	1	1.07346012032646	down
Com_25845_pos	PC (15:0/16:4)	C39 H70 N O8 P	711.48465	11.05	712.49213	No results	Full match	No results	181933.25462340086	149302.11041234832	159616.29931766388	153574.53103918477	412094.2158953111	266322.04114056303	3997352.3219302674	4766847.03855925	2630155.2315862584	2582861.6980809025	3177833.341020429	6566136.089830109	0.0557662870645196	-4.1644629706506455	1.45791137589305e-07	1	1.05751832055608	down
Com_18437_pos	FMK	C20 H32 N4 O4 S	406.19969	4.767	407.20697	Invalid mass	No results	No results	5293518.8230153825	5055373.491534596	6435499.702807646	7265899.2652407	5834168.378028543	10697469.665947963	179181.27126598003	161526.04016165916	161460.5967688838	179774.7905931608	172499.90572126198	194207.89014698355	38.6991943772579	5.274231628181272	1.45906034399969e-07	1	1.08248786830166	up
Com_212_pos	Acetophenone	C8 H8 O	120.05785	2.282	121.06514	Full match	Full match	No results	2792107068.2032347	2814959544.2258883	2769003568.794824	2837647058.902609	2716049452.0563555	2632564533.414307	594526011.9462197	571366313.1757996	574249434.8122103	681131058.4698517	711264693.954492	723952909.520665	4.29466416709691	2.1025453203260365	1.4809770813596e-07	1	1.08227672269224	up
Com_12786_pos	3-(2-Hydroxyethyl)indole	C10 H11 N O	161.0844	5.877	162.09169	Full match	No results	No results	13864270.92352397	13161988.058977025	11419084.91011268	13553420.428544141	11072350.535491403	8673575.063279167	38269744.88466507	41027878.15424581	49280808.9211457	36748831.31670397	49276137.35574335	36359593.39041689	0.285877566129833	-1.8065306840932884	1.50919930712998e-07	1	1.06055604002602	down
Com_1658_pos	8-Hydroxyquinoline	C9 H7 N O	145.05325	5.319	146.0607	Full match	Full match	No results	151069530.59603474	127682988.80483536	155344296.57246393	131247647.36252464	139470157.61637256	150758089.45421845	739176107.6213944	548600178.9279908	511836555.39950323	601906599.460889	644337918.5124928	473833263.5220884	0.243081793810954	-2.040486251550552	1.52221647521818e-07	1	1.07310087145197	down
Com_10407_pos	7-(1-pyrrolidinyl)pyrimido[4,5-d]pyrimidin-4-amine	C10 H12 N6	216.11143	1.327	217.11864	Full match	No results	No results	5252734.061627267	5342672.879982686	5698938.901119949	5165292.731574517	2574223.7061456316	5072841.122800136	51958744.12629655	50872909.15442064	68096261.52922203	60175151.72896414	75222159.11024368	56860355.740427494	0.0801427834549098	-3.641283572608217	1.53302787804145e-07	1	1.07320617178022	down
Com_24220_pos	Monolaurin	C15 H30 O4	256.20429	8.099	257.21161	Invalid mass	No results	No results	132990.17809555226	125069.95671245568	112373.00636890018	140486.25028867504	214138.9289662043	125555.01628175746	6567474.074046801	8700056.774465973	4909699.232003477	5415703.370270256	16876755.779944777	5876566.654860041	0.0175941925829059	-5.828756881050344	1.63846078392034e-07	1	1.07287306550462	down
Com_8117_pos	RPK	C17 H33 N7 O4	381.24979	6.995	382.25717	Invalid mass	No results	No results	36722052.069577195	37470860.863758676	37133484.41596565	18213076.30594761	23075516.962245047	27695189.784500178	2448601.548712364	3408516.144226147	3749829.031451958	2524290.1583713084	3391859.496558731	3856980.839387445	9.30389380636407	3.217834630140209	1.72696514809862e-07	1	1.06421395082402	up
Com_5496_pos	WLK	C23 H35 N5 O4	427.256	6.388	428.26328	Invalid mass	No results	No results	56458213.096898876	50470578.137680165	55685660.77352551	63087333.76618268	57268781.68898448	40356438.71577827	1170293.4683940518	2384988.908926168	1576178.675384199	1786350.5058624528	1753494.224291802	832630.1602607548	34.0203267482174	5.088325092319263	1.76123799072375e-07	1	1.07636760163427	up
Com_11291_pos	16(R)-HETE	C20 H32 O3	342.21774	8.141	343.2251	Invalid mass	No results	No results	144807.49234007514	80050.33123606192	87448.70917913273	88346.35883920833	289194.36368698825	241168.6226537594	37795909.69558267	48476181.00987797	48884433.36792403	41585737.99673866	61951556.77664446	62833723.74508456	0.00308766446319449	-8.339268301352323	1.76410067923693e-07	1	1.07850958268558	down
Com_14665_pos	Sunitinib	C22 H27 F N4 O2	398.20765	7.043	399.21494	Invalid mass	No results	No results	461680.8455347472	348210.4247079619	354045.7337164737	355581.3195283618	360217.5279428004	349764.1294290233	26974960.136315178	33615353.1521873	29267157.81065031	13947581.057276433	33794225.189976655	38928773.01530401	0.0126297207514107	-6.307033448908068	1.76543072608194e-07	1	1.08062858607374	down
Com_29727_pos	23-Norcholic acid	C23 H38 O5	394.27038	8.423	395.27783	No results	No results	Full match	160997.7242272523	64584.29585650348	74304.21521290147	160888.3625121852	174390.07486371047	181890.1493915089	3955551.459814781	6769273.482362765	3232464.0765079088	5243535.9914533375	4236349.215980825	5730093.206207464	0.0280127311877866	-5.157773539493874	1.80068918269744e-07	1	1.06831308863858	down
Com_19944_pos	ethyl 4-amino-2-[(3-nitro-2-pyridyl)thio]pyrimidine-5-carboxylate	C12 H11 N5 O4 S	321.04791	3.149	322.05518	Invalid mass	No results	No results	1116386.0327351305	1146572.5778478303	1726850.393223682	1170833.6550696772	1917642.3092064369	719018.3593074587	13088669.485199457	17604152.273608774	17875580.394706193	22204559.88068884	18014053.332360737	23556024.51487311	0.0694061985114451	-3.848791677369016	1.81609251652973e-07	1	1.06749531149037	down
Com_1014_pos	N-Acetylmethionine	C7 H13 N O3 S	191.06198	5.321	192.06923	No results	Full match	Full match	462443858.7672094	434590681.16295695	484744174.1962863	468421266.3609659	531221630.94110554	537440206.2512152	24419892.97113056	13508253.936401313	13276961.219021933	19399067.679817595	18813959.487753574	25143396.13236623	25.4785509702499	4.671211325092263	1.82518498917539e-07	1	1.08080523211485	up
Com_22087_pos	N-(5-Aminopentyl)acetamide	C7 H16 N2 O	144.12659	5.921	145.13383	No results	No results	Full match	826920.9143661106	760207.5947185262	813289.0076263945	827966.9103867068	1036005.4057428769	872118.5193033105	17500472.10700372	14398305.538590956	17583273.099377505	18507430.488227963	16885765.18990858	8804341.643577345	0.0548306035300613	-4.188874836055489	1.86544917486154e-07	1	1.07797663934817	down
Com_1119_pos	Enrofloxacin	C19 H22 F N3 O3	381.1477	6.565	382.155	Invalid mass	No results	No results	360837952.5608431	315501556.4589106	320656874.3468017	356317601.8110964	392902905.87006474	357437203.28176147	1533993.191016365	692982.7446961207	706724.4509549532	487897.6130461006	1299644.8681579914	774535.3435730471	382.77638095889	8.580358001508925	1.86826611266657e-07	1	1.08293146177909	up
Com_18742_pos	16,16-Dimethyl prostaglandin A1	C22 H36 O4	346.25108	9.293	347.25851	Invalid mass	No results	No results	416440.551245334	430455.6575478168	397376.95823899243	506335.57376230735	1240782.5591870812	789776.0045121164	12738729.17236051	21419702.495597012	10952769.453392828	12655529.92442863	15320800.277351111	22425106.87171391	0.039588135936316	-4.658788052155288	1.98698513243787e-07	1	1.06419611982285	down
Com_18815_pos	Stearoyl Ethanolamide	C20 H41 N O2	309.30364	7.194	310.31091	Invalid mass	No results	No results	644282.445999691	247149.9567758993	234726.634862862	265797.85392359394	676330.5465035298	489552.8680177569	9465055.34198994	21225674.899951622	18171571.653876998	11045686.534222584	12167653.129423508	16457865.297687598	0.0288912118912264	-5.113225468295446	2.01358542932221e-07	1	1.0646574095261	down
Com_14363_pos	gamma-Nonanolactone	C9 H16 O2	156.11542	5.958	157.12279	No results	No results	Full match	2931820.2814237135	2627841.514591329	2417570.8285116632	2803407.8191760383	2030249.963617201	2772983.5136519745	20831988.318707548	23817883.23547936	22945127.826154176	33458156.461253166	32655416.035400134	42918917.74973968	0.0882301727432419	-3.5025840802159376	2.03359573135428e-07	1	1.07281499432676	down
Com_15951_pos	Kinetin	C10 H9 N5 O	215.0801	1.87	216.08714	No results	No results	Full match	11054186.739506152	10450435.413930155	11496932.011655772	10814197.766783591	12174430.425974691	11173124.950244842	4082659.8275545454	2753266.152786954	3211905.3726625317	3080226.403614771	3155580.680339323	3197554.2833148027	3.44759729409188	1.7855912663797855	2.03877887757006e-07	1	1.0764493867963	up
Com_24136_pos	5-Hydroxylysine	C6 H15 Cl N2 O3	198.07621	1.528	199.08264	No results	No results	Full match	4429803.041364793	4426140.730348142	4233497.270788324	5565536.721982927	3663692.252984575	4872914.848736857	10108811.478987984	10908185.831415078	13671456.548620528	12042888.495668601	11701424.194074748	14396743.920750536	0.373359434807496	-1.4213629064265996	2.06240952587721e-07	1	1.05432538258001	down
Com_13629_pos	L-Hydroxylysine	C6 H14 N2 O3	162.10089	1.231	163.10809	No results	No results	Full match	14666222.725505494	14628796.971919166	14146296.717235865	15418504.34275254	15556073.585626574	18405819.23160351	4032345.2166127115	3650597.568638941	4179314.978405222	4382307.253515204	5926547.81831011	4435691.780824815	3.48864566464151	1.8026670730770447	2.06497693248139e-07	1	1.06853028266421	up
Com_20955_pos	N-P-Coumaroyl Spermidine	C16 H25 N3 O2	291.19564	5.484	292.20303	No results	No results	Full match	7958653.92415185	6900697.39774685	7164673.7701013135	6421928.671920048	5856372.484880707	5537486.672773399	1254286.972018648	1514630.7482421482	1401697.727220691	1763289.5287930768	1637982.1605107435	2222833.6955880774	4.06747814495091	2.0241345941447246	2.09253112511538e-07	1	1.06232732979956	up
Com_5541_pos	2-oxa-4-azatetracyclo[6.3.1.1~6,10~.0~1,5~]tridecan-3-one	C11 H15 N O2	193.111	5.124	194.11824	Full match	No results	No results	14379507.123934118	16172420.457910955	15334987.88234708	15041214.956541399	16113817.229613554	16108102.308869174	154484627.10755825	129113793.89684474	163191410.2402066	168204157.72269312	164087983.61396042	105985815.13788167	0.105246232268003	-3.248159508014342	2.13352821120224e-07	1	1.08136292669012	down
Com_16720_pos	3-Hydroxylidocaine	C14 H22 N2 O2	500.34263	5.129	251.17882	Invalid mass	No results	No results	11984148.327809608	10812625.20066707	12111423.419908548	10457623.887342695	7517188.385452374	9644681.27272052	1606116.4420095733	1319221.169745426	1579127.2643427507	1929927.051734519	2098777.5164063	2672139.6676123897	5.58018434563043	2.48031278336876	2.16901539018375e-07	1	1.06043015967257	up
Com_6890_pos	Triptolide	C20 H24 O6	360.16013	10.074	361.16739	Invalid mass	No results	No results	756023.8856626236	576129.0973108219	739067.2559713052	764708.5829664011	1652932.004094383	1859980.1180068825	90302826.6244991	104331439.487378	95410791.55786511	84911052.33028948	135537243.42201176	126902205.53954232	0.00996059802229504	-6.649551922097724	2.3385157107738e-07	1	1.07677154365934	down
Com_20434_pos	3-hydroxy-2-(3-nitro-4-piperidinobenzyl)propanenitrile	C15 H19 N3 O3	289.14326	5.486	290.1507	Full match	No results	No results	1358696.9031331665	1123997.1703149443	1135979.8868057837	2512269.68802205	1176878.1110578305	937499.7972321593	15531751.383004349	16123885.590407697	17851526.224945787	20304944.084561456	12807903.046787225	22353476.907924876	0.0785467052066277	-3.6703054296181112	2.37201793344893e-07	1	1.06692409427611	down
Com_49_pos	L-Norleucine	C6 H13 N O2	131.09491	3.156	132.10219	Full match	Full match	Full match	9045536593.75141	8331349888.247926	8416923910.696696	8461278221.097445	7670635959.18056	8635484522.387981	23692685133.867508	22856718072.739803	25125637783.89993	29148096217.52128	25820129692.186558	31736294158.44618	0.31924074519082	-1.6472832981726513	2.4325840870305e-07	1	1.07473710788268	down
Com_2891_pos	Glutaric Acid	C5 H8 O4	132.04261	2.482	133.04988	No results	No results	Full match	61849623.86810829	85086183.73918585	76640515.06227759	84579935.41347964	103201055.30120465	96376506.4069036	335100458.03677964	322670413.1086616	299984700.9132609	262776618.25355634	245297364.67397875	236108539.4830942	0.2983268436385	-1.7450342967591823	2.44683057691622e-07	1	1.05560563595127	down
Com_8142_pos	MAM2201 N-(5-chloropentyl) analog	C25 H24 Cl N O	389.15952	5.474	390.16699	Invalid mass	No results	No results	38173999.1618526	36481947.186523415	35039920.14608348	35083081.96456817	34812769.44750151	33391462.485629115	994464.7408632054	1105095.8646941027	1070579.1399829905	1464001.0097535972	1201082.6913881847	1941715.0496245432	27.3865069774317	4.775393363570402	2.55658141127069e-07	1	1.08255564570565	up
Com_5780_pos	Desthiobiotin	C10 H18 N2 O3	428.26447	2.806	215.13948	Invalid mass	Invalid mass	No results	59380126.321546	60927722.58737103	55215997.70766287	51400604.093052946	45356397.77115939	47736894.469575	1467002.994392997	1815912.370180223	1684783.6314169385	1728504.177373516	3061379.9256554977	3124898.102198264	24.8413126285117	4.6346695032529555	2.63462539324724e-07	1	1.07746726123621	up
Com_17132_pos	1-([1,2,4]triazolo[3,4-b][1,3]benzothiazol-3-ylsulfanyl)acetone	C11 H9 N3 O S2	285.00252	1.969	286.0098	Invalid mass	No results	No results	1275031.0880100178	1249498.9832462075	1338069.5610145296	1432713.0260477716	1354013.948999255	1503371.8946744145	15822312.353996178	22990557.673408676	29807185.359613873	24466483.001732998	20450271.911706775	30966227.693001136	0.0564188726769965	-4.14767835050057	2.65439387766165e-07	1	1.08011759030484	down
Com_420_pos	Nicotinamide	C6 H6 N2 O	105.02177	1.473	106.02895	Invalid mass	Invalid mass	No results	1236394263.7924309	1116184039.78991	1151869151.6491745	1165736464.5110164	1359921136.5269907	1375441548.1984813	35067756.40234473	17602544.92928626	16818522.99409096	15776658.372969551	19144672.150488857	12209379.990841992	63.5017676466199	5.988724846449625	2.703353745738e-07	1	1.0809273922055	up
Com_21259_pos	bicyclo[2.2.2]oct-2-en-1-yl 4-methylbenzene-1-sulfonate	C15 H18 O3 S	278.10063	7.048	279.10785	Invalid mass	No results	No results	2241563.6262128386	2104532.443051502	1772794.80624206	2139318.7656924655	3294400.561843613	3526560.846192172	13266696.431951972	14801621.081033243	11806160.2945811	11951685.53097741	18143707.200301133	20589942.22660121	0.166510625284643	-2.5863138541892168	2.91956170022742e-07	1	1.05475702797925	down
Com_8581_pos	Guvacoline	C7 H11 N O2	141.07684	1.497	142.08406	Invalid mass	No results	No results	28297718.406667523	35641845.1048046	32027088.94320836	27447973.65310506	36689289.74006965	36151524.11399748	9998802.486611487	12317845.53030339	10950581.803692859	10749303.2567235	9595238.314644521	14891011.344735637	2.86492653468043	1.5184981444233197	2.92440111078396e-07	1	1.05596080290601	up
Com_34126_pos	QMK	C16 H31 N5 O5 S	405.20106	6.287	406.20752	Invalid mass	No results	No results	676707.0075630824	372543.1799461179	495342.4353070006	551080.0249489025	351006.14556777023	399420.22910827963	2553352.024269519	2741614.994381627	2052319.539445233	3253446.654505332	3108769.530714899	4728807.387933754	0.154357910360636	-2.6956486764264826	3.07031175354126e-07	1	1.0520939202241	down
Com_3903_pos	2-(14,15-Epoxyeicosatrienoyl) glycerol	C23 H38 O5	376.2618	9.11	377.26913	Invalid mass	No results	No results	1251312.6619024759	669333.953474211	489179.8303659341	1242070.0992931274	2428358.5508571807	1531879.206588819	165463143.15162522	175902935.19539213	133015254.8946695	142946081.46749467	168830310.64863753	271227332.77736163	0.00719901822322571	-7.117984114365647	3.11713007835372e-07	1	1.07387342590805	down
Com_20271_pos	L-arginine	C6 H14 N4 O2	174.11213	3.955	175.11943	No results	No results	Full match	8539062.784770891	5571704.493280422	7560315.872417987	6266183.885387679	6706978.530819858	7423215.118696737	1575194.6798012962	1329521.5530688837	1728786.6314056271	2225966.4206281127	1801415.4009920452	2281399.122314117	3.84448634514579	1.942790855192645	3.26135569282836e-07	1	1.0571208744442	up
Com_2199_pos	PC (14:1e/5:0)	C27 H54 N O7 P	535.36431	10.118	536.37152	No results	Full match	No results	755041.2984928852	422122.59823634103	409945.87392254034	542124.8685973728	1591494.3979682014	1892386.5636434327	182126231.75722155	238807904.61224645	192745359.70251083	183585438.22581804	239788417.08388776	393367860.6137143	0.0039240998062596	-7.99342254887338	3.26762288792861e-07	1	1.07336042429961	down
Com_14682_pos	3-(4-hydroxy-3-methoxyphenyl)propanoic acid	C10 H12 O4	178.06362	5.151	179.0708	Invalid mass	No results	No match	6086902.764859474	7794531.201968918	6623180.348760138	8315931.586378036	9462106.931881437	10924827.754120473	35689899.23271302	26874502.646342065	39515072.57995085	39563332.57246873	33374041.004054513	29584704.85398859	0.240503944828512	-2.055867537117173	3.37079922821002e-07	1	1.05717953497891	down
Com_12632_pos	Pilocarpine	C11 H16 N2 O2	208.12161	6.008	209.12885	Full match	No results	No results	11965999.821495194	9479254.323892698	11260802.78974868	12776459.5033425	21023595.314286783	15301990.292317118	1010172.6291325619	934215.2590186155	2299772.599939866	860336.5371530734	1421087.89875464	997282.6739985505	10.8745901718198	3.4428891263568353	3.39400099334646e-07	1	1.05716132489026	up
Com_2746_pos	1-(3,4-dimethoxyphenyl)ethan-1-one oxime	C10 H13 N O3	195.09008	1.627	196.09737	Full match	No results	Full match	148873584.4121218	122796484.80370513	140018528.92137066	124859235.66618593	104831201.43314667	102900393.60117358	285285373.84373236	308632705.8721277	331820918.72523063	357337773.933042	307499684.7856858	427444456.41696256	0.368816509199862	-1.4390248588389578	3.4390710471019e-07	1	1.05143723586885	down
Com_13054_pos	5-fluoro AKB48 N-(4-hydroxypentyl) metabolite	C23 H30 F N3 O2	399.23915	6.035	400.24661	Invalid mass	No results	No results	16899754.93377626	18863056.681607813	18582994.293978613	17412529.201641876	14543294.578996524	16695983.706411012	3259547.9652921665	3267429.251567027	2350965.622410941	2301353.3110179384	3841313.4765492305	3354582.686274056	5.60525362898758	2.486779654208948	3.52517586792304e-07	1	1.0721548478667	up
Com_20130_pos	1-[(3,5-dimethylisoxazol-4-yl)sulfonyl]piperidine	C10 H16 N2 O3 S	244.08822	4.803	245.09564	Full match	No results	Full match	2409785.435579741	3537138.0979243284	2696336.3924693884	2272451.5409344113	4399919.560298837	2336280.2743608407	12794514.871391548	18661214.073519904	11912027.577493997	16411464.781807154	17770655.441899706	19948998.25815682	0.181047333118404	-2.4655611692480326	3.58236634427589e-07	1	1.05381997324815	down
Com_25618_pos	Deoxycorticosterone	C21 H30 O3	330.22032	6.693	331.2276	No results	No results	Full match	1433025.323684963	1223910.5733154255	1585748.393242758	1517279.4210734186	1452125.9533922963	1432607.1995639114	7810383.875455431	7831776.168782745	7530228.7767919395	8123921.444161348	8896211.074241986	13119959.740564361	0.162151464144034	-2.6245860442431934	3.63086994670509e-07	1	1.07349258748085	down
Com_22959_pos	MJN110	C22 H21 Cl2 N3 O4	461.09579	4.702	462.10324	Invalid mass	No results	No results	1713169.2947815012	1692761.0559386848	1703050.8487751419	1554506.1883121997	1723439.5884560454	1579975.8422734765	9727498.336777603	13989015.397840181	12682220.338364244	15305673.761963211	10572182.165485997	14263054.395661265	0.130218828388571	-2.940990031491913	3.78991198245835e-07	1	1.0800560935716	down
Com_6696_pos	LPE 21:1	C26 H52 N O7 P	521.34914	10.879	522.35651	No results	Full match	Full match	1554003.2861033916	1894108.7753724726	1668618.9306865681	2109947.273850188	4553189.306796709	3825602.6936088963	28416072.611959293	61367079.19922815	42767276.66943923	42179117.99600365	36393657.66378642	97820488.39567953	0.0505123446227824	-4.307220181124684	3.82491941992523e-07	1	1.05071578594509	down
Com_25238_pos	10-Nitrolinoleate	C18 H31 N O4	307.21509	8.358	308.22223	Invalid mass	No results	No results	103505.16868571944	79543.74637021201	87142.48264935144	115646.24125288641	185022.8757509564	132097.7324038972	8831835.544159269	6424630.78968366	5714807.439389177	3246756.050907468	15215330.950759832	3993644.3022328266	0.016187122410686	-5.949009649644832	3.98206713131191e-07	1	1.06566975368	down
Com_28585_pos	Stercobilin	C33 H46 N4 O6	278.19118	8.103	595.34558	Invalid mass	No results	No results	67081.28072914423	64367.183698069566	66200.65011799244	70161.71014536227	74648.13990624354	68317.87170811227	6232714.6257425705	7698828.857788134	4188409.627486587	3748669.3014810593	8517523.373759316	7943769.837311106	0.01071687295999	-6.543972181668316	4.0196568865763e-07	1	1.08194531416691	down
Com_2405_pos	3-(5-phenyl-1,3-oxazol-2-yl)-4-(trifluoromethyl)pyridine	C15 H9 F3 N2 O	290.06307	3.246	291.07025	Invalid mass	No results	No results	1243254.0136167868	1242421.1204586234	1231342.48051994	1380937.3837123555	1166213.0427852606	1335494.1916667225	388111814.1997445	405389974.77643514	150715764.25192785	391425017.3950884	483868286.3579201	510814607.18261504	0.00326120207225514	-8.260380447805	4.47941371992585e-07	1	1.08191836843927	down
Com_9583_pos	WLH	C23 H30 N6 O4	454.2298	2.887	455.23663	Invalid mass	No results	No results	23007279.514340524	23694117.31275748	23310248.076523088	29271999.730142318	8609233.839510981	26397961.980426982	1026262.5522669225	1284207.6389532888	683911.3337046633	1462881.4367559545	1491840.5622564056	2185239.2344801896	16.5091199672816	4.045191313098733	4.80992698817337e-07	1	1.04891710302354	up
Com_16161_pos	16-Heptadecyne-1,2,4-triol	C17 H32 O3	306.21999	7.915	307.22733	Invalid mass	No results	No results	550629.9587473897	461545.79577737814	268776.66335877014	653671.9005726913	965239.4357122286	848187.9959412138	11994069.078104705	7979098.186182899	13494355.734228916	15314477.84904057	25107609.41727199	34948274.05141095	0.0344370140384143	-4.8598961346917715	4.8275849327271e-07	1	1.04980832231285	down
Com_28416_pos	PC (14:1/14:1)	C36 H68 N O8 P	673.46844	11.202	674.47589	No results	Full match	No results	267417.44614616607	241189.07686096316	164762.5811259195	205117.87926499575	368439.59771990735	243857.33919007954	2446450.3212905917	4800529.946623655	2530578.031465463	3724821.0045362674	2030686.67549739	5534139.662814894	0.0707632490813031	-3.8208558991534978	4.83354599248548e-07	1	1.0576055236276	down
Com_14557_pos	FRH	C21 H30 N8 O4	480.22651	8.919	481.23376	Invalid mass	No results	No results	63384.800738618935	57581.88486672127	77396.17093890515	80308.60091739819	285392.3568786467	223019.80205487125	25408130.18536014	33947316.63076862	20349490.216592066	19561810.690451857	24566923.082425367	3456463.3609627127	0.00618338272285307	-7.337387980135415	4.88898744959509e-07	1	1.04994554795304	down
Com_3842_pos	2'-O-Methyladenosine	C11 H15 N5 O4	281.1129	4.711	282.12039	Full match	Full match	Full match	96128224.8916998	103539413.41525067	101303784.06766665	99619362.53377053	90892308.17139383	94841779.50606135	2061828.4816720856	4498742.132315491	2338694.9060003404	2539006.9511532085	2021560.356514456	2149097.067145495	37.5634253300819	5.231256720216744	4.94861460504713e-07	1	1.08138944899253	up
Com_11703_pos	PC (18:2e/4:0)	C30 H58 N O7 P	575.39545	10.757	576.40295	No results	Full match	No results	755709.8498666435	465145.7673218521	469678.09914202424	780011.5790394247	968730.8389339386	981107.0205314169	16843554.86783095	20775351.47442027	7792373.5976304235	16209080.101719206	17813309.30285572	37050438.3526539	0.0379483797594902	-4.7198178999929805	4.95348635691382e-07	1	1.05732487874187	down
Com_14658_pos	alpha-Ketoglutaric acid	C5 H6 O5	146.02168	2.004	147.02911	No results	No results	Full match	4152720.0809060712	3872189.7561949207	4250276.184510423	4223607.287702223	4140830.5753034125	4385289.558255742	26497036.49947097	26339078.379689433	39593791.52942965	38117260.94765938	34294396.22406958	37896733.16097205	0.123434564880489	-3.0181816517853615	4.96361509983507e-07	1	1.08000255002208	down
Com_1782_pos	Lysopc 20:4	C28 H50 N O7 P	543.3308	9.706	544.33807	No results	No results	Full match	664588.5592413463	277260.3994890819	243920.77812963852	504038.860265167	1561761.8395594305	1305675.2111657457	323482914.98485625	487051620.45826703	249843011.8046709	229554220.3267915	312571881.20692074	495095929.7628019	0.00217260038305931	-8.846361447647215	5.05845168505566e-07	1	1.07236966123003	down
Com_18240_pos	2-[(3S)-1-Cyclobutyl-3-pyrrolidinyl]-1H-imidazo[4,5-b]pyridine	C14 H18 N4	242.15372	6.111	243.16095	Full match	No results	No results	9018988.349377586	9088223.558941657	9716921.462343328	10128384.531177334	9420611.765503962	10155742.24699601	2087091.2069585507	2456285.131258235	1895629.7326882167	1562885.440581252	1607439.9815080764	1840692.6992262478	5.02434500998053	2.3289355341137186	5.46929648524434e-07	1	1.07720821636754	up
Com_1421_pos	N-Acetyl-DL-valine	C7 H13 N O3	159.08997	5.363	160.09724	No results	Full match	Full match	317879700.4197123	325728793.38433045	336415213.2850819	318238599.1681507	367759612.06295466	356982774.3388041	35029571.99882727	30570226.79932823	33478087.58565067	47337134.921729185	33201742.64094494	23409604.423405994	9.96424606765066	3.316760649458709	5.54968396723389e-07	1	1.07844968027353	up
Com_5744_pos	5-amino-2-(dimethylamino)benzoic acid	C9 H12 N2 O2	180.09032	5.553	181.0976	Full match	No results	No results	57994764.07051405	57707735.73938014	57254216.72328512	59393315.786528476	61332958.69388852	57866801.84180539	20867882.84706462	15815506.01674058	16315571.427105999	18601096.3710531	19594748.263001494	16818591.159278695	3.25468697031998	1.7025187943636773	5.76423477474878e-07	1	1.07941480583097	up
Com_10344_pos	dTMP	C10 H15 N2 O8 P	322.05708	2.372	323.06421	No results	No results	Full match	7890784.057144022	6756075.793063324	7489532.504216475	8182842.450000041	6524342.641619433	7798916.555790351	36585520.0235	50522437.20356939	49970845.31882128	60847096.540097915	47068019.80375993	72242915.83700673	0.140722920906349	-2.829070761446298	5.88782839343155e-07	1	1.07293044324206	down
Com_44_pos	Betaine	C5 H11 N O2	117.0792	1.353	118.08646	Full match	Full match	Full match	12894969352.044422	12047301118.146317	12291088125.896338	11986150751.584883	12650887227.007494	12697231032.967674	29266794594.691845	29128438550.593273	32547073947.707546	35755166457.12417	34444832456.54329	36989226109.31812	0.376354166402944	-1.4098371520743773	6.24450763078731e-07	1	1.07695235132112	down
Com_5696_pos	Melatonin	C13 H16 N2 O2	232.1217	5.715	233.12923	No results	No results	Full match	45831979.23629209	45958635.27587794	43465439.246590674	44440542.12978866	65773797.41785439	41006240.945813455	12734477.689354613	12394411.734128686	10664123.584480504	11280956.534750432	11845531.594278501	12388946.41629274	4.01742912770814	2.0062725732455147	6.31329658370094e-07	1	1.07292717426081	up
Com_11382_pos	UMP	C9 H13 N2 O9 P	324.03622	1.862	325.04367	No results	No results	Full match	2175082.5940174237	2410346.6366450153	2375545.7543395353	2263699.3440791513	2393703.285839466	2107417.7411572877	30749905.639248524	33935097.34922006	52580923.52627597	51147899.49697556	47230076.24157305	62092444.32627787	0.0494202344241806	-4.338754335688345	6.40894868478352e-07	1	1.07975938778378	down
Com_978_pos	Indole	C8 H7 N	117.05816	5.267	118.06544	Full match	No results	No results	550486680.6323377	395532397.1090635	411212365.21616894	434383641.5733587	332958272.3315409	403478075.2236342	120918469.77756032	113017174.69984569	177511714.49710807	140787795.45418948	101726720.96599248	114845746.02174565	3.28827571639893	1.7173312716487297	6.64352625795539e-07	1	1.04784439438674	up
Com_904_pos	Prostaglandin E2-1-glyceryl ester	C23 H38 O7	443.28949	6.366	444.2963	Invalid mass	No results	No results	564330714.8327471	547585374.7044144	595014532.3018495	478257739.67556804	542612758.0183583	465488506.3856204	58434752.478952825	82970858.40848395	45702034.182791844	40746037.25935462	63584053.82113782	67572584.49872601	8.89470146747291	3.152946185186203	6.94597999427954e-07	1	1.07351380087438	up
Com_1440_pos	cis-4-Hydroxy-D-proline	C5 H9 N O3	131.05878	5.122	132.06602	Full match	Full match	Full match	320287829.6624102	349457277.1315209	318589299.9943053	333867874.6580652	339526079.6060451	337165348.7628883	22040975.77081951	16954114.62655156	17169592.470439553	20632939.938431304	18490325.899053	10655552.404209832	18.8675443881088	4.23783476320839	7.244249956056e-07	1	1.08066855945407	up
Com_27167_pos	diethyl 2-(3-chloroanilino)malonate	C13 H16 Cl N O4	285.07889	4.794	286.08621	Invalid mass	No results	No results	2700216.5520302476	2419574.33453265	2466386.36974267	2335724.505909792	2339511.283899545	2291772.4111461565	7629877.035862042	8054658.262954093	8835813.735451963	10953734.890772209	7829349.916131983	10603758.272982901	0.269967417825119	-1.889142794939319	7.34429770128324e-07	1	1.07278407849678	down
Com_10690_pos	Corticosterone	C21 H30 O4	346.21223	6.819	347.21967	Invalid mass	No results	No results	414598.5528416322	326057.4588058036	339734.7822196154	392699.46078663395	381977.0134084933	314941.9928091934	45651200.32515011	17998236.344110638	42285161.00895838	45561276.5194971	75989182.5612544	38369936.495115705	0.00816237917637086	-6.936794553340318	7.44099094574755e-07	1	1.07850264432633	down
Com_5468_pos	1-(6-methyl-3-pyridyl)ethan-1-one O1-ethyloxime hydrochloride	C10 H14 N2 O	178.11101	5.725	179.11839	Full match	No results	No results	65662292.764813006	42771032.95718805	41627202.71878341	54208010.83503669	60752915.57982504	66530957.5770154	10713746.633568976	10427642.988655552	8733894.494254692	9259991.730615268	9965860.189705834	10423044.917812373	5.57004577157425	2.4776891828888017	7.62784016197651e-07	1	1.07363630518835	up
Com_18802_pos	4-OHE2-1-N3Ade	C23 H27 N5 O3	399.22599	5.987	400.23334	Invalid mass	No results	No results	9880412.61998967	8844652.316010358	9592517.428234305	9044460.672383277	8980583.697819486	4624067.176257342	1358215.114906046	2152151.310992042	1145839.3230749983	1539085.5831221219	1569195.3215352593	1513096.328967473	5.49353145170388	2.4577338668881854	8.50502333231208e-07	1	1.0499790042419	up
Com_34840_pos	2-Hydroxy-6-Aminopurine	C5 H5 N5 O	151.04968	6.561	134.04637	No results	No results	Full match	1491323.927359408	1287030.7683371631	1004270.5294369654	1140804.0153707936	1189599.463372171	1254774.1415553202	465138.2810592095	516709.888956029	522790.6740876649	655863.2772478473	611793.7905316688	560011.1873638172	2.21102156133761	1.1447130940293866	8.65959620559358e-07	1	1.04373071890103	up
Com_1726_pos	PC (16:2e/4:0)	C28 H54 N O7 P	547.36425	9.993	548.37146	No results	Full match	Full match	742072.4394529454	379403.3263416272	350473.8625933717	539894.3888388477	2546596.175938577	1976909.273535969	112399086.03515656	206094702.1515479	139325461.72086808	110243182.11524121	236944631.6772694	374383055.11918515	0.0055412957616129	-7.495560913032092	8.69093094805949e-07	1	1.0603670487841	down
Com_9637_pos	Hippuric acid	C9 H9 N O3	179.05868	5.172	180.0658	No results	No results	Full match	3323828.161368043	4262565.743972989	3726778.1471793856	3658488.5062180874	4911213.769435014	4392325.277497436	38647071.347309284	64634636.58584024	40515350.20894568	36981663.51789593	54448579.771994494	25851706.42813753	0.0929802813509876	-3.426931398429996	8.77581343154577e-07	1	1.06774844109526	down
Com_427_pos	Acetyl-L-carnitine	C9 H17 N O4	203.11631	1.654	204.12357	Full match	Full match	Full match	741272143.4280729	735064179.3276441	706926466.7131268	690722852.1160837	728043697.501865	682492197.4840657	2654626017.142038	2384221522.2996883	2887215891.679667	3294244547.196873	3230260752.260511	3473476381.014153	0.239037645235545	-2.0646902535942555	8.77585102736178e-07	1	1.07789737528351	down
Com_17321_pos	Thymopentin	C30 H49 N9 O9	679.3681	4.614	340.69122	No results	No results	Full match	9234933.617053986	5424857.781685513	11390555.379054623	8850022.690470131	4913213.748962249	9097981.586966032	205068.93092741535	181398.40711946128	197670.4433913513	203395.01710060556	201584.51951959057	191633.81473986906	41.4241099970624	5.372398796157436	9.15849781449591e-07	1	1.08000315673963	up
Com_11079_pos	N-(2,6-Dimethylphenyl)-N-(methoxyacetyl) alanine	C14 H19 N O4	265.13174	6.307	266.13907	Full match	No results	No results	18404031.820362575	24199207.20941161	19154995.992807526	20059986.99973387	18694538.59184837	19835802.21579564	6166317.241373611	4794541.333815555	4362362.035797756	4259853.144328031	6500705.996416829	3991742.036721237	4.00154529907991	2.0005572411987096	9.51959169684461e-07	1	1.06440275535186	up
Com_31082_pos	Norbuprenorphine	C25 H35 N O4	413.25554	6.9	414.26282	Full match	No results	No results	2682452.281045577	1933979.2150947878	1585193.9041210709	1194757.9859618037	1887281.3601740587	1793650.7411260577	567755.7872414257	450434.5341899087	307082.35979924933	317951.0531919092	343051.59182162763	366557.94480513036	4.70807499359417	2.2351373008404005	9.79648744450013e-07	1	1.04272750507409	up
Com_10228_pos	5-Methylcytosine	C5 H7 N3 O	125.05917	1.478	126.06646	Full match	No results	Full match	3697078.3481538086	3121199.3777325	3509187.8492624057	3030949.88702104	4412792.0522644725	4607882.867087753	55297120.915555894	59285091.34442136	56613802.82393776	46430569.02573915	60281164.621332735	23074664.91525295	0.0743534816882201	-3.7494558900427877	1.01676736348052e-06	1	1.0653031918611	down
Com_8689_pos	4-Oxoretinol	C20 H28 O2	300.20946	6.354	301.21674	No results	No results	Full match	34224262.33266846	34555099.51964319	34469818.67328803	33819233.55608206	32672422.333855398	31345068.30409952	1569775.2176090505	1248033.6313883548	1625972.3454920056	1858934.7003349566	2443734.946271761	2521242.379022121	17.8462353199856	4.157547863370624	1.05910658027015e-06	1	1.07971176321294	up
Com_13696_pos	1H-indene-3-carboxamide	C10 H9 N O	181.05095	1.48	182.05823	Invalid mass	No results	No results	6071735.252018879	6686988.8579127155	7060615.782013046	5696400.217774402	6711029.581460214	6039562.573910137	25471968.5287498	34645410.432561785	32377618.607480876	39920764.04966948	29427190.23827819	46642586.24688533	0.183544300545535	-2.4457997786103793	1.06972028547437e-06	1	1.07082046158795	down
Com_23517_pos	Glycerol-3-phosphate	C3 H9 O6 P	172.01388	10.659	173.02104	No results	No results	Full match	637452.8323171872	552060.8600194263	515100.28917940304	390492.88986516715	1094480.2042680061	1073985.43926779	5175919.7699742615	7625497.956061778	8481691.562014408	10637882.396135064	5396211.791632394	15768068.35657217	0.0803155445521436	-3.6381769507501627	1.08934201350587e-06	1	1.04160205047433	down
Com_2801_pos	N-acetyl-D-glucosamine	C8 H15 N O6	221.09041	1.42	222.0976	No results	No results	Full match	140955441.9362092	155684236.72217172	140621300.48716116	134944511.37493533	114248883.4918467	96740282.7765026	38133944.6577479	45090511.667846896	46297000.60184855	43069993.80315578	51181606.60033281	41928440.55464675	2.94764863209804	1.5595645614270717	1.10698008304462e-06	1	1.05773868011596	up
Com_22249_pos	(��)8-HEPE	C20 H30 O3	300.20946	9.6	301.2168	Invalid mass	No results	No match	283993.03279922286	151054.65486506754	163008.85141802195	212858.63150954485	607344.6282851393	410001.2988192723	6682227.2128444435	5232756.267211505	4318781.232656716	5963391.220125188	5044256.01551247	18614003.820765212	0.0398701236709239	-4.64854810941686	1.15422716025555e-06	1	1.04139946404385	down
Com_10889_pos	ACar 10:2	C17 H30 N O4	311.21008	5.883	312.21732	No results	Invalid mass	No results	6991192.213298168	9230589.035285266	9832344.433609113	9569407.583526429	14974796.586721092	6981491.8547648005	39807314.41041189	34349825.35033375	62982094.774512045	46884762.90509898	49022618.34117844	46319306.53163321	0.206108967158343	-2.278520821483038	1.16638302464319e-06	1	1.04694462051544	down
Com_801_pos	Nicotinic acid	C6 H5 N O2	123.03244	1.874	124.03976	Full match	Full match	Full match	687313590.211988	596573590.6833163	635581168.0099407	597621984.8630061	492676308.77760327	617237446.7000979	1311515282.4868608	1073099347.9890981	1300377642.0380335	1495615570.3792644	1480846887.422034	1620842254.0303369	0.437922486491532	-1.1912525635327196	1.19545666271257e-06	1	1.04577205541719	down
Com_884_pos	N1-[4-hydroxy-6-(methoxymethyl)pyrimidin-2-yl]acetamide	C8 H11 N3 O3	197.0805	1.478	198.08772	Full match	Full match	Full match	616551519.0497804	619262453.7075354	582556132.8208134	578572380.3880008	629425637.3703128	630000414.8905433	7939293.527572089	9723006.854403926	18793945.64086562	19227793.78996725	10326473.917673461	11789920.172372544	46.9967628045942	5.554489480473335	1.20345816957068e-06	1	1.07991077930414	up
Com_6955_pos	4-(3,4-dimethoxyphenyl)-3-methyl-1H-pyrazol-5-amine	C12 H15 N3 O2	233.11439	1.331	234.12157	Invalid mass	No results	No results	46295536.26880019	43650372.69145497	42863766.471227325	46195560.32922512	40210635.28506728	39412314.96291975	12916221.58425824	13402388.836615242	18317524.97412712	15880307.104000604	17985453.588290878	16535553.660057312	2.72132918861186	1.444311484353909	1.21149534705832e-06	1	1.06489615474901	up
Com_9327_pos	Asp-Phe	C13 H16 N2 O5	280.10632	5.325	281.11359	No results	No results	Full match	29390963.427111227	28558206.39076876	29219148.984271936	28912977.664587267	28838046.463238522	30211245.397024114	4635809.637153799	5626848.805825138	5954064.859073872	7209279.296874971	4858183.363352851	5778095.531093173	5.14148144659865	2.362184111893562	1.29055507462642e-06	1	1.07943298803873	up
Com_304_pos	N-Methyloctan-1-amine	C9 H21 N	143.16783	5.864	144.17502	Full match	No results	No results	571883941.2848133	732057358.9707372	539763081.0689232	531841504.61626005	700833276.43419	607161065.4262229	4654433955.70584	2665417674.569883	2812262556.6359024	2795554934.8088403	4105289044.8286705	4691978684.247673	0.169553552818085	-2.560187080035485	1.32422866131394e-06	1	1.06161279356216	down
Com_6828_pos	Prostaglandin J2	C20 H30 O4	334.21273	6.788	335.21976	Invalid mass	No results	No results	597216.29640367	691104.2262428553	630607.0884778018	680724.6349853715	819894.6746794161	714017.1271351608	82643712.26525389	40609981.97210294	41277551.435477614	51667730.53463055	100297478.23493524	130872054.85740772	0.00923972957862828	-6.757933656103111	1.32827883359859e-06	1	1.07677472761908	down
Com_664_pos	2-oxopiperidine-3-carbohydrazide	C6 H11 N3 O2	157.08561	2.153	158.09282	Full match	No results	No results	735076690.7466323	708723429.554139	678580398.7627856	730902818.1180485	657278027.7587756	639261230.1582533	1368154878.6686609	1748737886.8772254	1448820555.9754984	1745790258.9220366	1424801185.6076856	1798515357.6052089	0.435228199512934	-1.200156059486033	1.33490116666967e-06	1	1.06399083651277	down
Com_3473_pos	5-Hydroxymeloxicam	C14 H13 N3 O5 S2	367.02992	2.397	368.03708	Full match	No results	No results	9967937.655262358	9018137.185330153	9374096.986272154	10887761.6807056	8113484.456883072	10055192.995464092	118467130.34946175	168533485.11037093	194360452.6780311	217980393.8955388	136560928.14116526	313733897.01755416	0.0499432834537192	-4.32356551735362	1.34314674153662e-06	1	1.0740833077937	down
Com_25376_pos	PC (9:0/13:1)	C30 H58 N O8 P	591.39011	10.465	592.39722	No results	Full match	No results	358360.9906895825	344688.68145962805	325321.4468437943	323694.04459353007	458521.01500845654	406287.67849498434	6379589.954067466	8041032.136582405	3451737.6090057637	4473421.02544021	6984687.7319910405	9229288.490638075	0.0574919043212686	-4.12049737141939	1.35094987989918e-06	1	1.06996624128612	down
Com_2291_pos	Leucylproline	C11 H20 N2 O3	456.29639	5.132	229.15547	Invalid mass	No results	No results	202953072.6654672	196717399.13103956	182885065.40674156	177568129.29037824	193668267.05020916	191232605.3195292	49603658.43071057	33805099.749978475	32284127.27209748	43918837.160996646	47701713.057102546	40590029.85716504	4.61883232017103	2.2075281722426405	1.35862633544853e-06	1	1.07486684806105	up
Com_27010_pos	4,4'-dimethoxy[1,1'-biphenyl]-2-carbonitrile	C15 H13 N O2	239.09526	4.71	240.10254	Full match	No results	No results	1507652.034731238	1489692.0333989945	1498747.4298236757	1368022.6612455763	1516690.271175757	1390436.8941737432	7114197.048193003	7367533.696719159	8368192.684216229	9819394.803467067	10835512.965233825	11299816.031457664	0.160045575840542	-2.643445298048407	1.36495568419184e-06	1	1.07647643192121	down
Com_3676_pos	Proline-hydroxyproline	C10 H16 N2 O4	228.11151	5.169	229.11887	No results	Full match	No results	94503806.24930295	98949755.98376453	101716507.91517507	106183533.63807115	62477264.43792717	97781906.86485074	12439154.382518908	6049746.4880532045	6033290.293340877	8637693.241716163	13050853.121690074	12743529.544272527	9.52624471451898	3.2519076097861563	1.38615423020421e-06	1	1.05881077554582	up
Com_23028_pos	Pregnenolone	C21 H32 O2	316.24071	9.659	334.27454	No results	No results	Full match	163747.51726621605	135057.1957171195	154199.88970489634	512536.0528562128	393923.6223748881	165105.53458093223	6692358.935502071	7955575.465366235	4844436.330232638	6956656.852299789	6568379.407518071	12082795.33387214	0.0338040570532481	-4.886659785298237	1.43679772330231e-06	1	1.05846667756681	down
Com_23164_pos	5,7-dihydroxy-3,8-dimethoxy-2-phenyl-4H-chromen-4-one	C17 H14 O6	672.12188	4.705	673.12933	Invalid mass	No results	No results	3002537.5836292645	2966769.6625441187	2984803.776168111	2724461.1893344405	3020537.5226000748	2769099.8560988437	10635465.32167534	13514653.824630966	15584086.77895967	16691474.58224326	12761946.131678177	16832407.161665317	0.203071410443943	-2.2999409518265765	1.47634414322512e-06	1	1.07535424896705	down
Com_24621_pos	4-methoxy-6-[2-(4-methoxyphenyl)ethyl]-2H-pyran-2-one	C15 H16 O4	260.1005	6.433	261.10812	Invalid mass	No results	No results	479747.6938774204	424606.5617336343	494470.3820360199	459187.6420120588	505866.8600348102	447487.0737467532	8270200.637333603	7690788.177415892	6694408.819069161	14359794.599470694	6177461.294339088	10926384.408593103	0.0519478231810744	-4.266792893997834	1.64390904160749e-06	1	1.0765035693131	down
Com_24608_pos	Boldione	C19 H24 O2	284.17821	7.057	285.18549	No results	No results	Full match	1461217.4820015747	952956.4762934591	1125614.1638397053	1332365.4521115185	2411726.2680843533	2222250.6799140875	10617313.681991803	9156824.12476252	10844059.008808415	7712681.605171331	15290433.303279238	14598449.280556275	0.13934570250998	-2.8432595851843856	1.81837729902738e-06	1	1.04487300014925	down
Com_24488_pos	9,10-Dihome	C18 H34 O4	314.24665	7.016	315.25403	No results	No results	Full match	1553932.947058048	1244387.6224552344	2845165.997977938	1724889.4475099964	1284830.0769754795	2462148.1315710647	10151960.153364219	9506192.134752205	12269519.732919075	7915889.941966815	13739114.492908888	14766307.798918331	0.16262647272278	-2.620365973038952	1.85993936078993e-06	1	1.04433905313118	down
Com_7125_pos	PC (3:0/16:2)	C27 H50 N O8 P	547.32806	9.98	548.33496	No results	Full match	No results	684922.9293554227	295928.44986745995	223544.14465895575	409393.56003276503	1751245.1044400223	658343.3908464761	11039393.50187088	41404765.957482405	21726586.62089789	25351606.019158993	23670324.82997911	60749391.79074335	0.0218730690983076	-5.514700524841187	1.87401744313092e-06	1	1.04079711173695	down
Com_914_pos	3-(methylsulfonyl)-2H-chromen-2-one	C10 H8 O4 S	241.03892	1.975	242.04623	Invalid mass	No results	No results	57061726.46265467	61202053.53560755	55934248.22358174	65829074.90697212	56103018.332549445	60146843.06800747	734432413.5341437	908373146.3429059	1268470608.9856277	1292431767.3071504	757175187.599658	1595588684.0342405	0.0543397386541524	-4.201848562810071	1.90258705056423e-06	1	1.07610046538232	down
Com_503_pos	N6-Acetyl-L-lysine	C8 H16 N2 O3	188.1166	1.536	189.12375	Full match	Full match	Full match	1073487045.1488289	1064208338.513486	1085949927.9104893	1000083179.4816273	1135173528.3632925	1154911122.4886658	1820110011.0876238	1728383629.8315177	1956390108.6294494	2130864919.783704	2115435780.7027113	2235304512.245696	0.543429620000001	-0.8798348921127046	1.93559451528157e-06	1	1.05776468859612	down
Com_27431_pos	LPC 20:0	C28 H58 N O7 P	551.39585	9.356	552.40289	No results	Full match	Full match	299951.62661983795	193590.35888874973	164682.4212176408	195279.26756742387	603991.3714981246	339960.5599350065	4703807.169044686	6144383.899286672	3403278.961797983	2899163.5756883966	4394973.153212833	5238123.604515363	0.0671099798769336	-3.8973288652515667	1.98681548213528e-06	1	1.05344290205096	down
Com_5134_pos	LPE 19:0	C24 H50 N O7 P	495.33315	10.7	496.34033	No results	Full match	Full match	624689.6209127475	281040.17414015706	264824.3758945692	842454.7529730784	1654318.697939548	1752428.8413211657	45458375.22888124	99753284.60798796	87264345.41174208	75238075.75669357	54707441.72623556	169230974.55371103	0.0101941709873571	-6.616111732817334	2.01648221456601e-06	1	1.05441678970912	down
Com_18108_pos	4-hydroxy-3-(3-methylbut-2-en-1-yl)benzoic acid	C12 H14 O3	206.09238	6.338	207.09975	Invalid mass	No results	No results	6601625.826018406	5615139.761834889	5920213.024005085	6810111.242347724	7165190.597653135	9640908.783506555	19736794.64671806	22871186.55310278	21377314.336784754	16767782.077285664	18608513.866518676	21327092.919391114	0.345957779248396	-1.5313321130532416	2.06539894477281e-06	1	1.05159175179445	down
Com_12410_pos	Palmitoyl ethanolamide	C18 H37 N O2	299.28282	9.689	300.29004	Full match	No results	Full match	584397.9417318929	491510.8710977579	445044.4554200002	824726.6536872454	2019893.8429402206	1347655.785171258	18130071.449972767	31989654.205884553	17142701.88056749	23062508.692589726	19221154.413882144	41619577.44297	0.0377944914502881	-4.725680212907029	2.12190634954432e-06	1	1.0520949894892	down
Com_21439_pos	4-(cyclohexylmethyl)-6-(2-thienyl)-2,3-dihydropyridazin-3-one hydrate	C15 H18 N2 O S	296.09459	3.829	297.10217	Invalid mass	No results	No results	698558.9350564555	680317.7733174274	713437.2205451159	775883.7243466667	791559.226152002	732227.5225512981	7891637.841461635	15549813.353967633	11873942.420068726	15315724.325063413	11157400.496821554	20239186.577471048	0.0535426951317685	-4.2231664292910756	2.33275264828386e-06	1	1.07564828037992	down
Com_2300_pos	Allantoin	C4 H6 N4 O3	158.04344	2.6	159.05074	No results	No results	Full match	153332199.31465623	157777579.75177953	143719146.75746793	159845626.3500114	149079683.63528132	110333322.47302	31053172.469283093	16981500.62817744	12113156.873355547	16721531.26638962	15156512.866046516	13093997.823479172	8.31515052540643	3.0557423802042796	2.55684141803992e-06	1	1.06310811605271	up
Com_9535_pos	Tryptophanol	C11 H14 N2 O	190.1111	5.207	191.11852	No results	No results	Full match	22031723.719998702	30418021.019651435	28522481.387552813	27308118.741909754	12882407.81894268	11680379.21785966	1279186.4881120445	1181699.5314361067	1349738.218645231	1411952.4099724179	1355916.248270133	1964388.4469033564	15.5501553359968	3.958857086905808	2.69776494862743e-06	1	1.06281008380731	up
Com_9_pos	Palmitic Acid	C16 H32 O2	273.26683	6.446	274.27411	Invalid mass	No results	No results	278920671.88460976	184644696.73145974	147724719.06106764	294234017.4377209	1082348327.2427654	656036548.4409217	51627814487.47334	98098432174.06065	46931641381.23037	44757166902.462585	51110352245.10574	58453101552.668274	0.00753296545212264	-7.052566371840961	2.75315419337119e-06	1	1.06577765803613	down
Com_4290_pos	23-Nordeoxycholic acid	C23 H38 O4	378.27525	10.203	379.28268	No results	No results	Full match	887082.495989123	360316.19098556275	286559.7083413727	810311.1389114885	2173603.5816676035	1671948.2182599506	83080589.54268384	120601748.55070834	124152048.4249888	124185708.00728314	118290582.73676996	240009397.21153003	0.00763873625884605	-7.0324503039796795	2.76943383711667e-06	1	1.06234720341838	down
Com_4824_pos	Kojic acid	C6 H6 O4	142.02445	1.543	143.0316	Invalid mass	No results	No results	77296625.80880596	73948114.40340307	58910202.20062346	70662711.72049542	62088466.788175985	52355187.80857494	35855489.33304762	29808350.40054174	32364582.465638824	26093424.947839543	26744493.80283003	32157829.632455613	2.15961262095832	1.110772553155954	2.77490341551249e-06	1	1.03446925592133	up
Com_17561_pos	4-Methylumbelliferone hydrate	C10 H8 O3	176.04764	7.298	177.0549	Full match	No results	No results	6247940.7332110945	6189079.126366714	5960906.921319414	5608033.702228388	7888618.202942779	8839330.539751267	2777489.6817296236	2757274.779593539	2482372.54328511	2159607.1833151984	3166618.079558469	2811089.560713064	2.52152840956975	1.3342984799509965	2.78222997841483e-06	1	1.04157575221719	up
Com_6129_pos	N1-[2-(2-pyridyl)ethyl]-2-aminobenzamide	C14 H15 N3 O	263.10156	4.873	264.1088	Invalid mass	No results	No results	24365247.274809193	25930507.809468344	25514493.48493149	15230103.40556118	24552322.0602153	19777764.672189813	97009396.75547034	91264781.13967705	71288649.93767539	93081070.38219874	69266566.99171905	149864822.72188923	0.236754615956877	-2.078535540985988	2.78244643525766e-06	1	1.03731666470637	down
Com_13264_pos	All trans-Retinal	C20 H28 O	284.21442	7.055	285.22168	No results	No results	Full match	16747436.448131224	16190537.097344998	14224186.951509625	12817796.368675731	19500797.30340086	16571327.026094379	4102555.1374529866	2404080.0120110586	3683724.8867992293	2283099.7897733157	4293226.640698594	2630896.519836265	4.9517551367947	2.307939975362714	2.79318649039569e-06	1	1.05478125302333	up
Com_13905_pos	N-[1-(4-methoxy-2-oxo-2H-pyran-6-yl)-2-methylbutyl]acetamide	C13 H19 N O4	253.13185	1.954	254.13936	Full match	No results	No results	10791510.770206442	10602134.882130288	9009419.491546344	9741007.228061898	15760731.073769942	10436249.973855572	26248481.564708825	27605915.380467378	32837517.446089726	37562542.96489352	29256523.6669773	45471223.176261365	0.333401942583221	-1.5846655846031803	2.79696653271155e-06	1	1.03199141756344	down
Com_2842_pos	PC (16:2e/2:0)	C26 H50 N O7 P	519.33325	9.178	520.34052	No results	Full match	Full match	925764.0872266991	601818.7731779959	461333.81715104484	885953.5373473776	3475468.0328144827	1966361.6259405965	229863033.00380734	328612952.3889602	160944438.06217483	182014734.41638595	217609414.0061168	253348321.66558447	0.00605999922674289	-7.366466675052024	2.84367142670826e-06	1	1.06834885402302	down
Com_2524_pos	Glycyl-L-leucine	C8 H16 N2 O3	188.11678	5.085	189.12404	Full match	Full match	Full match	171456574.56136185	161575787.19534558	169152039.54684114	156672330.00541756	190016680.56157917	181311962.2242616	21874038.56529907	14159944.201186357	11095968.764283754	13872220.27190056	15071640.8493743	8539550.436878102	12.1752089325673	3.605874624763144	2.87696161680249e-06	1	1.07319100455027	up
Com_227_pos	7-methylpyrimido[4,5-d]pyrimidin-4-amine	C7 H7 N5	183.05123	2.216	184.0585	Invalid mass	No results	No results	276516905.3805159	1565876786.4672787	1992917627.8886116	1684153772.6476603	1716703657.9715464	1661354410.3135233	10635819.826987013	11277345.589858256	13993279.42179268	10901650.433134582	8917121.016296037	22867134.583654355	113.211057589962	6.8228710662405145	2.88812187772218e-06	1	1.06042130385805	up
Com_15218_pos	3-Methylindole	C9 H9 N	131.07386	3.952	132.08113	No results	No results	Full match	11188577.23238204	14635695.924142277	13227737.541286925	12466090.696290646	13262883.063172773	12183860.70347159	3504864.464521471	2551623.451714361	2245836.6623701192	2013181.4643466896	2181614.1863629157	1644839.2382481426	5.44230418261871	2.4442175943111044	2.95745370408499e-06	1	1.06587178478693	up
Com_3375_pos	2-Arachidonoyl glycerol	C23 H38 O4	378.27754	9.585	379.28473	Full match	No results	Full match	1661956.2821522884	1131506.7482886128	714105.5728131629	1698838.1123603533	4967187.420558225	3062103.970004246	157656822.1770954	180466719.3873603	140825241.16724306	148348110.53929275	168667735.54878134	289069140.7226147	0.0121984204341945	-6.35716184356773	2.99757808879912e-06	1	1.06529759033162	down
Com_9315_pos	Phenylacetylglycine	C10 H11 N O3	193.07427	2.102	194.08148	No results	No results	Full match	25739657.347811103	26029432.72009529	21763128.46413877	29234085.961897705	33367232.237302598	29554834.1720696	16099000.412460893	11129776.715109875	10710599.345976936	12903570.792911032	12323571.57168984	11115251.423726626	2.23053880271287	1.1573922456207935	3.00629358340758e-06	1	1.0313094664185	up
Com_3409_pos	Tanespimycin	C31 H43 N3 O8	626.32934	5.462	627.33649	Invalid mass	No results	No results	120350978.65098417	66537647.24163343	68333321.20748095	113940710.26840365	77106872.35199192	89170670.96939604	15632502.501964618	4591555.398589244	4602085.05719124	5996576.8295989735	6747912.042302824	8458343.504647555	11.6326769562249	3.5401112284193452	3.1143426509128e-06	1	1.05027231436998	up
Com_12246_pos	N1-tetrahydrofuran-2-ylmethyl-2-cyanoacetamide	C8 H12 N2 O2	168.0903	1.67	169.09758	Full match	No results	Full match	20828696.11314324	17107544.570262823	18853311.348006	15919246.795173446	15968154.313345637	17512628.632686973	30725190.841985982	29745421.01615314	27513996.3981421	29568738.36752577	27094744.36301783	34551180.26894671	0.592578200951796	-0.7549225397275422	3.14515908505179e-06	1	1.03224474621261	down
Com_23322_pos	Beta-Muricholic acid	C24 H40 O5	408.28791	7.069	409.29568	No results	No results	Full match	3343769.108987014	1792534.6238850732	2230317.509953894	3560829.1737103723	2382908.717357417	2234501.7308294196	12013815.79772816	13484329.252509225	14239203.386647312	12401486.85613289	17615877.455488827	6915150.303401394	0.202750601682943	-2.3022218990948264	3.15294213580235e-06	1	1.03202853413314	down
Com_9448_pos	Isoproterenol	C11 H17 N O3	211.12031	4.927	445.22964	No results	No results	Full match	30818496.1956308	19370059.808943864	26637591.046596073	23403163.9070729	19488451.927944448	16214032.80798257	6446013.656500843	5944259.351845856	5373639.49279992	5667112.928794979	5326393.511339634	7399137.180737057	3.75953382383651	1.9105537811223043	3.21325354380597e-06	1	1.05162921562523	up
Com_19151_pos	Lysops 22:5	C28 H46 N O9 P	571.2888	5.085	572.29504	No results	No results	Full match	9543445.857259339	9212978.123419872	4407608.155456254	7279901.972517422	6749172.267245596	7439224.106827867	1289410.4978704313	1205728.5305924858	1336559.080461188	1344510.8783691092	1499561.0333573413	1728730.6103269407	5.31052735224024	2.408855132344909	3.2662639006518e-06	1	1.05795991703997	up
Com_27733_pos	Arachidonoyl ethanolamide phosphate	C22 H38 N O5 P	427.24178	6.191	428.24905	Invalid mass	No results	No results	3920464.1545211263	2476131.650826679	2451132.5103683653	3280052.8627523915	2657373.2282009893	3762340.6912351856	746164.1601135592	767825.3640486292	710344.5448553732	758507.2871832199	863754.5061947849	868825.9014942022	3.93336927778966	1.9757656376478854	3.29459717349289e-06	1	1.06402569895715	up
Com_29178_pos	1-(4-methyl-2-morpholino-1,3-thiazol-5-yl)ethan-1-one	C10 H14 N2 O2 S	226.07773	5.458	227.08501	Full match	No results	No results	1329093.1463862215	1219105.876513683	1182876.3511360656	1270784.8565051272	1244575.49762417	1299084.817870345	6623656.795341076	5311510.441982866	6721834.250947383	8198686.7682684325	9934105.20626711	6656296.592725436	0.173675480034935	-2.525534009975734	3.37614280643866e-06	1	1.07343772429976	down
Com_790_pos	L-Alanyl-L-proline	C8 H14 N2 O3	186.10093	1.884	187.10835	Full match	No results	No results	605134467.9643066	519790884.58349776	377865631.84894824	419324139.88514113	421569522.11340284	723155727.2756819	137501765.11967772	119601593.07129276	126696252.47614032	125776941.92901923	162798844.7127246	188142959.78785208	3.56394532246605	1.8334752034108504	3.40375235440468e-06	1	1.03877646686522	up
Com_29244_pos	5,6-dimethyl-4-oxo-4H-pyran-2-carboxylic acid	C8 H8 O4	186.05335	7.049	187.06004	Invalid mass	No results	No results	1512181.545952687	1920755.2293506758	1431992.6332040974	2206830.8180465586	2454709.5727825006	2583015.647038326	6823067.2362743085	6968056.264394108	5348200.670656366	5690154.534347602	9499583.290137047	8866788.42040065	0.280339091132479	-1.8347551637500903	3.42614412851982e-06	1	1.02980194208929	down
Com_11934_pos	8,15-Dihete	C20 H32 O4	336.22841	7.265	337.23569	No results	No results	Full match	154140.54566776883	55860.60048277619	152258.49491670693	165503.6653421533	130514.1133569733	174459.59179819465	7711684.390192207	6726167.506786459	9709947.729270522	11620433.633558204	64360424.08210924	10610231.419757051	0.00751982452484913	-7.055085287663915	3.5271299004928e-06	1	1.05190558745929	down
Com_7388_pos	2'-Deoxyadenosine	C10 H13 N5 O3	251.10223	3.067	252.10945	Full match	Full match	Full match	16754096.57482041	19303580.80205318	15884748.024915496	12500761.93140951	16466163.015707454	13615213.920647386	81418969.2022511	74938521.42208111	48389721.92879104	92722305.79180108	94692273.4914416	117223652.8680553	0.185565891707807	-2.4299965373642025	3.5490173103188e-06	1	1.05192890683983	down
Com_1975_pos	2-Methylpentanedioic acid	C6 H10 O4	146.05817	1.454	147.06555	No results	No results	Full match	157606387.21098578	161259717.83300763	197114442.09638205	228077219.7045353	249959669.54784358	255852326.56623176	71313468.69262484	54933744.60120562	48547281.60180718	41831359.39802625	48503177.03124779	29426553.303717688	4.24323906312895	2.0851659620306653	3.66341340835641e-06	1	1.03601847983884	up
Com_17971_pos	ACar 12:1	C19 H36 N O4	341.25719	6.403	342.2645	No results	Invalid mass	No results	3544568.7159992666	3870509.4619260053	3040288.40542009	4282337.3560393	4668579.569237235	4746835.120142542	23079491.151667405	12047656.960118016	25048255.80770951	28291457.61544697	24500955.03774171	28507164.24924567	0.170723604190944	-2.5502655561761505	3.74205759789986e-06	1	1.04984131479622	down
Com_23419_pos	7-{[(2E)-3,7-dimethylocta-2,6-dien-1-yl]oxy}-2H-chromen-2-one	C19 H22 O3	298.15523	7.24	299.16251	Invalid mass	No results	No results	370804.74410554144	338567.15962361894	335292.61618770467	346368.45357544953	649671.5053123867	493977.7568442539	4569444.148298296	7022916.988790504	15690242.076719772	3530224.418070301	6034172.937046639	6699355.276249231	0.0582065292595503	-4.1026751946818925	3.74278911317302e-06	1	1.0503904879271	down
Com_3968_pos	allantoate	C4 H8 N4 O4	176.05394	3.034	177.06116	No results	No results	Full match	37828674.23601268	39565023.109201424	35479313.42606407	44643731.27008471	31304937.402658112	32510867.594525427	151987717.2353484	157338056.23669308	160361934.16027582	259089543.34767416	296539969.4312614	232227077.38874662	0.176003777700519	-2.50632170005141	3.79759846702961e-06	1	1.05737999411147	down
Com_16968_pos	LysoPE 18:2	C23 H44 N O7 P	477.28499	5.663	478.29227	No results	No results	Full match	7358929.370890726	8227470.695345897	9094904.501459718	11562360.801165229	8182182.32872009	7493104.92216921	3633060.5374038466	3332081.850922377	3290663.856233979	3872732.9529085504	3589544.8648859374	4290015.6243097605	2.3590838536237	1.2382267000767464	4.24901475700293e-06	1	1.04340021095324	up
Com_11005_pos	L-Methionine sulfone	C5 H11 N O4 S	181.04133	7.584	182.04869	No results	No results	Full match	5035790.974722093	1875448.4592925338	4822019.480418847	4997635.368897747	4754135.848416273	4114458.5430877074	49812038.8913212	47507801.35020442	54135321.98594086	57552933.9466125	58563093.076956406	65140787.58390556	0.0769418910565253	-3.7000869015446143	4.62770619906481e-06	1	1.06664849801967	down
Com_1951_pos	6��-Naltrexol	C20 H25 N O4	686.3509	5.02	344.18243	Invalid mass	No results	No results	54638415.23040424	248978376.0095625	149193996.41967118	147974921.9278031	51288966.196961895	160057121.9827786	1153237.822972602	1236803.7027452334	1128820.1512075993	1287517.6284743675	1241150.4156801398	1802378.8563285351	103.457484855867	6.692894213646559	4.65105435362227e-06	1	1.0684268483417	up
Com_2191_pos	N-Ethylglycine	C4 H9 N O2	103.06362	3.908	104.07088	Full match	Full match	Full match	203453438.4616764	213662254.86995846	165735716.43889827	177107255.6114115	76266551.17055038	83107968.53125675	5856336.2766642645	27768122.08421132	6047782.612186895	7868389.976015273	8281295.0984214805	7799892.974747596	14.4499669957925	3.852994292453395	4.76022828215865e-06	1	1.02899372129517	up
Com_3626_pos	Dl-3-Hydroxynorvaline	C5 H11 N O3	133.07428	1.371	134.08159	No results	No results	Full match	108176673.6524503	94123257.04664224	110229662.75480077	100631761.1011691	111620336.18211895	101054424.48717894	26433442.613304123	25307110.49885257	22649862.53724166	40643564.34306339	29863145.221181307	27291162.763539355	3.6346032739886	1.8617978989770372	4.77907305625329e-06	1	1.06478800981519	up
Com_12759_pos	1-(3-methoxy-2-nitrostyryl)pyrrolidine	C13 H16 N2 O3	248.11658	6.027	249.1239	Full match	No results	Full match	19247017.00083468	18619151.4062848	19228060.899109773	16035424.429470116	10875913.607615106	9089304.40070897	2182634.9355813838	2619310.5080570653	2009097.1213587266	1941401.3890531126	2504049.0004701754	1926650.0548100139	7.06165985441672	2.8200073311280107	4.83079024623158e-06	1	1.05903049893465	up
Com_5787_pos	4-Hydroxybenzoic acid	C7 H6 O3	138.03209	1.99	139.03943	No results	No results	Full match	52610094.049884535	59481227.933814116	52875950.542558365	50924325.94118158	55540378.519001886	63498537.10119789	11710026.250613736	11686674.509882571	15835105.377355829	16509770.24228058	20667299.482119497	14706053.055547133	3.67591258716561	1.87810245989079	4.94902348391752e-06	1	1.06057000334269	up
Com_888_pos	(1R,2S,3R,4R)-3-(Isobutylamino)-4-(3-pyridinyl)-1,2-cyclopentanediol	C14 H22 N2 O2	268.17943	5.578	269.18622	Invalid mass	No results	No results	611984737.099696	579540955.8842053	607644088.9626987	551125700.7141567	132832620.96302927	154319348.83168903	1564013.6992255822	1547891.3038900052	1598473.847939444	2097919.608651677	1971983.8826160475	2246845.940448661	239.178087424282	7.901941411198639	5.08683734701572e-06	1	1.07014104062945	up
Com_6021_pos	3-[(4-hydroxyphenyl)methyl]-octahydropyrrolo[1,2-a]pyrazine-1,4-dione	C14 H16 N2 O3	260.11671	5.543	261.12378	Full match	No results	No results	56602683.262220666	57494618.70876385	51742055.13219857	49650826.637951635	56195380.35653671	57342935.941454604	16401961.935865222	10947078.439256592	9292676.031410273	12437025.461914606	15534834.312191525	13761058.633295525	4.19815034315963	2.0697538330062013	5.20666842940908e-06	1	1.06672790305382	up
Com_16313_pos	1-(3,4-dimethylphenyl)-3-piperidinopyrrolidine-2,5-dione	C17 H22 N2 O2	286.16408	5.397	287.17136	Invalid mass	No results	No results	10017894.852976644	7505233.726032674	12699855.460862702	10137312.24392037	9127247.484522197	9776290.25127215	1233696.3758254799	1309294.399558222	431169.38976913906	827187.8659403247	865331.5136960464	1134195.7370006412	10.2163606595074	3.3528094561779147	5.31946659180241e-06	1	1.05717653881339	up
Com_11862_pos	Glutathione	C10 H17 N3 O6 S	307.08401	1.483	308.09155	No results	No results	Full match	3033724.409755961	3041048.2831234285	2910098.8133720225	2957415.4661049917	3276318.180735438	2952421.071672732	24224659.178293627	47217261.05999008	48782548.704018876	49033714.806100234	28416158.74514324	51142305.68516877	0.0730297846135805	-3.7753712141299167	5.42144748520025e-06	1	1.07289579050427	down
Com_1641_pos	5-acetyl-2,6-dimethyl-1,2,3,4-tetrahydropyridin-4-one	C9 H13 N O2	149.08444	5.679	150.09177	Invalid mass	No results	No results	124193602.6802213	129139603.36611475	122481325.61321348	132627512.74650112	311597792.43805957	316591285.7699198	4844483.866282222	4715115.071287119	4056874.2521919482	4291531.483424301	4506308.628895698	4713035.940542515	41.8998226641363	5.388872232794984	5.42769280594443e-06	1	1.07431481033854	up
Com_19464_pos	6-phenyl-1,2,3,4-tetrahydro-2,5-benzodiazocin-1-one	C16 H14 N2 O	290.10058	7.043	291.10825	Invalid mass	No results	No results	3398665.1280203816	2163111.742738155	1913367.1975879364	2743563.466927246	4292892.910201344	4971949.294718203	16916512.261370823	18422189.683002118	16211744.470919972	12558869.205051497	25284216.132178664	24649182.688521247	0.170844317725053	-2.5492458302996637	5.44706462459802e-06	1	1.03389580387187	down
Com_2334_pos	6-{[2-(2-oxo-1-imidazolidinyl)ethyl]amino}-2-pyridinecarbonitrile	C11 H13 N5 O	231.11135	2.573	232.11859	Full match	No results	No results	198415548.80691063	85311639.87523465	60503397.33900003	48236420.86042887	137227961.8410003	138996481.58276644	3137526.4280437874	2105452.929185841	2235615.3972924813	2386653.1291621593	2568902.4740816294	2183132.3364221817	45.7466318668939	5.5155936225943005	5.53077796314928e-06	1	1.0680205367392	up
Com_45_pos	2-Amino-1,3-octadecanediol	C18 H39 N O2	301.29836	6.825	302.30554	Full match	Full match	Full match	66610971.24570813	39363291.03034983	25950530.75551016	66468676.464020744	278229408.30706495	178659088.61531633	11872404573.986036	28074180854.655872	14073874310.367914	11729807341.134548	11379079132.833807	18104598061.272163	0.00688076054616534	-7.183216246545927	5.69649930712475e-06	1	1.05917707827959	down
Com_14403_pos	Corey Lactone Diol	C8 H12 O4	172.07419	4.957	173.08144	No results	No results	Full match	4555867.31392197	6137193.179588287	4071018.2681567813	4269363.2045438625	3188153.8561298926	7410425.688021709	21770457.1825694	19382256.76147483	19421752.236813854	42037154.23255358	37460438.89849649	20439706.382981397	0.184609653890973	-2.4374500963106986	5.76559460805653e-06	1	1.02396508397901	down
Com_4420_pos	PC (18:5e/4:0)	C30 H52 N O7 P	569.3489	9.515	570.35608	No results	Full match	No results	1244556.590894876	496804.04218125204	436178.58900424174	1507819.3637198159	3711697.3012248715	1858482.1179826837	115170966.99620424	186619003.73744336	84072613.63271321	80148244.24875408	104117441.60783388	164717219.72211057	0.0125952164525086	-6.3109802743498555	5.88083778925873e-06	1	1.05614034316065	down
Com_309_pos	D-(+)-Glucose	C6 H12 O6	197.09028	1.39	198.09761	Invalid mass	Invalid mass	No results	1731688250.368967	1810009774.3334944	1545400349.1135545	1527378283.6270256	1985908944.8919594	1894352337.1194122	619011726.0242038	534868536.78402245	459918209.34379345	776259542.6012243	511598126.4173914	735869982.6222517	2.88513060313404	1.5286366277889765	6.22769493400593e-06	1	1.04765457293126	up
Com_4048_pos	acenaphtho[1,2-b]quinoxaline	C18 H10 N2	254.08416	1.983	255.09135	Full match	No results	No results	94015004.85931966	80185744.92769596	82080107.99706973	94244963.09153813	77825586.69528884	82664941.18804114	10723780.472542593	14238820.13827435	14929720.718243605	22598789.0803183	16036977.208570251	10899634.741814604	5.71429457526781	2.5145754099746362	6.29918518062861e-06	1	1.06445367564094	up
Com_493_pos	4-(1-adamantyl)-2-methyl-1,3-thiazole	C14 H19 N S	233.12682	1.488	234.13409	Invalid mass	No results	No results	966104861.9453697	1007236804.141499	919967735.0337467	937151627.1536508	978455932.0787433	922903578.0240282	1714206788.0065103	1785791051.8467467	2016159820.7372284	2206153275.2262616	1912800328.7065926	2302115442.884779	0.48016349851343	-1.0584023591974279	6.68957238769993e-06	1	1.06314300754919	down
Com_6045_pos	Normeperidine	C14 H19 N O2	233.14206	6.208	234.14925	Full match	No results	No results	46111009.40323724	44230811.63299285	56373629.11517205	46392301.53242315	37341313.92018993	37094833.025777504	13795284.822989648	10502761.911387915	16156870.564917384	19924902.337188594	17778010.87524349	16965224.236537363	2.81260835596403	1.4919086773432602	7.22528470836231e-06	1	1.02968329601459	up
Com_1836_pos	Agmatine	C5 H14 N4	130.12215	1.332	131.12943	Full match	Full match	No results	246302046.64592987	265452053.85641435	245534434.1521078	243551389.42373025	276639344.03958166	236787542.5081469	19540410.835474268	9059527.319338277	17349058.428430557	10958041.82990643	10970778.245589748	24409441.961306993	16.4081893131127	4.0363441373268625	7.31122836123917e-06	1	1.070638766702	up
Com_34122_pos	7-Ketodeoxycholic acid	C24 H38 O5	406.2701	8.113	407.27737	No results	No results	Full match	65422.22818394068	62775.25613226989	64563.37730688065	69280.97883980186	113083.32976885364	206506.1447511889	871069.5578292346	1549448.1948124089	1392840.242582576	974709.4782167376	1089905.1762125643	4731420.1381089045	0.0548223000711057	-4.18909333203119	7.31173956509103e-06	1	1.0253671035955	down
Com_5580_pos	MMK	C16 H32 N4 O4 S2	390.17619	5.08	391.18341	Invalid mass	No results	No results	63748224.039067954	60236310.935334325	53225134.637387045	32367510.773052942	56415073.44690345	28990379.420254067	4537825.634916972	4974806.2033295445	5571468.579423568	5424467.166888891	5081147.719442721	4587588.359491959	9.77498309793823	3.289094207837711	7.54239131583641e-06	1	1.06603029801228	up
Com_1684_pos	L-Leucyl-L-alanine Hydrate	C9 H18 N2 O3	202.13231	1.699	203.13962	No results	No results	Full match	221712040.35548258	218953539.9229797	216223346.71675855	204066723.3062514	217565429.20474562	203445830.64358568	530585925.0913811	525365984.3136082	575378503.7350628	699861940.6475244	619601184.9488144	783402113.767492	0.343304697837729	-1.5424384953818175	7.74186916004628e-06	1	1.0666096485526	down
Com_910_pos	O-Acetyl-L-carnitine	C9 H17 N O4	203.1163	5.803	204.12358	No results	No results	Full match	590114964.7772263	556520698.6074969	547697845.4353167	582605669.7218746	560442307.2258406	540794509.9223754	34346225.985104084	26232617.37741014	29669826.09396385	30589347.848041166	31071583.571262933	73657550.9136714	14.9763649932653	3.9046155956823427	8.12719413162661e-06	1	1.07167868739096	up
Com_12734_pos	D-Gluconic acid	C6 H12 O7	196.05895	1.174	197.06624	No results	No results	Full match	12532926.59085784	12971390.534780314	17111556.557676744	18076071.359457925	20764547.68854154	18345760.71476805	47925059.75484218	37443925.50828435	36462320.30765172	48765602.076588005	41635823.66096397	42090762.71746513	0.392422468983379	-1.3495204463912285	8.78083984375941e-06	1	1.03517668228197	down
Com_5400_pos	1-morpholino-3-(4-nitrophenoxy)propan-2-ol	C13 H18 N2 O5	299.14897	3.922	300.15646	Invalid mass	No results	No results	57103518.97765451	57354063.6724407	57407594.92492616	60843914.953092776	52838453.98490196	56572318.78721171	844886.5239902174	660553.4666459679	676150.4600034402	707919.3916725696	948814.2850879648	2849596.8968237936	51.1548901461387	5.676800255725265	8.8565925048508e-06	1	1.07134354596646	up
Com_5246_pos	VNK	C15 H29 N5 O5	359.2172	5.253	360.22464	Full match	No results	No results	61541358.31192031	58456293.49611747	68383183.3966165	62063817.21701533	65062380.64155432	64828019.9814005	1853619.187430188	1121834.627053169	1090457.7654674528	1021095.1900114244	944365.6062330821	3707652.1968004545	39.0526844032422	5.28734981462821	9.25504750817458e-06	1	1.07055898744455	up
Com_15615_pos	3-Methoxycinnamic acid	C10 H10 O3	160.05283	5.836	161.06004	Invalid mass	No results	No results	10396933.912721835	9005400.113440672	13804869.734629368	11967109.153545925	14230221.296360014	11996452.249095075	4734333.1141631305	4705546.920915559	6040896.241085552	5418851.7894295165	5177203.19361726	5394362.627595188	2.26877272964616	1.1819120967870806	1.01396611522257e-05	1	1.03934889669241	up
Com_14371_pos	QKK	C17 H34 N6 O5	385.23422	5.156	386.24161	Invalid mass	No results	No results	8244437.796290001	16094969.882680098	8668281.435877565	7629912.480117533	9639024.151234241	9386903.934833514	2498681.708492848	2232919.6956190816	2196369.6116078473	3066784.3554027495	2963208.2875596643	4439174.073241593	3.42950263430692	1.777999363847725	1.11597633740485e-05	1	1.01229292072838	up
Com_5610_pos	6-Pentyl-2H-pyran-2-one	C10 H14 O2	166.09734	5.968	167.10443	Invalid mass	No results	No results	8036397.8778590765	8822477.9866947	5308722.6185216075	1729718.4252955832	5176479.2705645105	8486396.834631063	117735102.75386852	125446435.15240298	93604738.50298655	99533891.31223403	69820929.45395263	168664160.5225898	0.0556607889240456	-4.167194832511204	1.12722775775498e-05	1	1.0425202363604	down
Com_13090_pos	S-(5-Adenosy)-L-Homocysteine	C14 H20 N6 O5 S	384.12219	2.12	385.12955	No results	No results	Full match	3534645.5783065013	3395031.236688517	3545922.514582953	2568704.8010949884	2886059.2398944586	3449189.6281219753	15270022.110852525	18937636.201798003	25367198.795449626	29554021.97447735	12188359.63799782	26327436.361185808	0.15182421817656	-2.719526154882343	1.13468297234091e-05	1	1.05252087577729	down
Com_29812_pos	PC (8:0/9:0)	C25 H50 N O8 P	1046.64409	10.421	524.32886	No results	Invalid mass	No results	2813332.457992473	1798158.81417877	1397337.8587187629	2583291.34914163	2198823.4374090694	2387860.4042422962	615899.5976618388	669987.1537009717	850662.8284539334	510507.9839109967	908174.0414723938	504174.0348615369	3.24648618300752	1.6988790692914875	1.14998807197464e-05	1	1.01324512042117	up
Com_19182_pos	5-[(10Z)-14-(3,5-dihydroxyphenyl)tetradec-10-en-1-yl]benzene-1,3-diol	C26 H36 O4	430.27554	6.282	431.28418	Invalid mass	No results	No results	8769341.761429815	8498234.520459179	8732623.664420059	3614354.6066713827	7540737.077569809	6662324.7484534765	749686.1474620929	767477.4366144524	789240.2820819843	768893.8959751367	881858.603730193	869012.9625652848	9.07917095260016	3.182560566549357	1.18756074719673e-05	1	1.0648923845436	up
Com_29142_pos	lipoamide	C8 H15 N O S2	205.05954	2.158	206.06717	No results	No results	Full match	2865946.362735177	2472414.91581634	2898583.7101066383	2275557.194387069	2758136.4884548704	2813700.879223766	1551455.4124987626	1523801.115409654	1544206.3883537909	1840986.7869851552	1747743.9418745395	1939577.6076359528	1.58501203368697	0.6644937935978759	1.2509517750474e-05	1	1.01216316284465	up
Com_17281_pos	Kahweol	C20 H26 O3	314.18856	6.975	315.1958	Full match	No results	Full match	365430.03010205773	298218.4759643855	297266.00468081766	360543.88085743116	271682.3189571646	240083.6930950366	8872707.388278725	5474016.142311838	9624109.348164277	9815134.705204517	34382075.83085896	11691820.590451783	0.0229555162219649	-5.4450153141393995	1.26278092564395e-05	1	1.06083398208323	down
Com_2890_pos	6-Methylflavone	C16 H12 O2	236.08355	2.688	237.09071	Full match	No results	No results	150199933.90476918	135240135.9997535	130479488.24245463	121000400.03128107	127536279.47122629	117244674.24903092	958704.9883277953	804914.8901519049	1542613.6229579295	2960343.439698655	962134.8290870505	4131910.7478048746	68.8079293769362	6.10450292454741	1.34512143416896e-05	1	1.06706554028789	up
Com_10008_pos	1,7-bis(4-hydroxyphenyl)-5-methoxyheptan-3-one	C20 H24 O4	350.15325	8.573	351.16043	Invalid mass	No results	No results	22435575.551581178	17247290.576091178	25305067.38324385	15972037.639692353	21429635.18078271	17247316.115544476	8675408.076725924	8043416.970050908	9737452.620859537	8465616.8515135	10717224.89192511	8226854.524576256	2.22101103360454	1.1512165599659443	1.41837080101241e-05	1	1.02665115974824	up
Com_23357_pos	N1-{3-[3-(2,6-dichlorophenyl)isoxazol-5-yl]phenyl}acetamide	C17 H12 Cl2 N2 O2	324.04569	5.403	325.05353	Invalid mass	No results	No results	3457266.488518354	3311504.303345526	3221645.7813462866	3544860.125201058	3254926.9379471894	3244301.6922891275	9113577.9478951	13423486.538513297	10952025.820061345	10908111.149664141	8147747.626885523	8829008.888144398	0.326433327602249	-1.615139736377178	1.48696279299183e-05	1	1.06257030536842	down
Com_6929_pos	9-Oxo-ODE	C18 H30 O3	294.21996	6.915	295.2272	Full match	No results	Full match	3575004.632256534	2430800.784794952	2769510.936931994	2484299.7934456943	2587841.9983234424	2366680.557834518	105707701.08355512	38888090.01383018	41045326.9480308	53856030.88653987	142105688.74078345	122816291.34344189	0.0321441788601697	-4.9592986929663825	1.49549281830981e-05	1	1.0593099722766	down
Com_11445_pos	Lysopc 17:0	C25 H52 N O7 P	509.34908	9.18	510.35626	No results	No results	Full match	1204742.7260047954	819764.1732595871	769388.3589216268	1239802.777447492	3778718.4643658046	2329019.546294921	28391814.034502923	43461862.80883468	21660547.02153768	21721018.05560952	26663346.196959745	33769349.21198344	0.0577307174005016	-4.11451703642426	1.5272492118886e-05	1	1.04561125287934	down
Com_17546_pos	4-butyl-4-(hydroxymethyl)-1,2-diphenylpyrazolidine-3,5-dione	C20 H22 N2 O3	360.13986	9.599	361.14709	Invalid mass	No results	No results	254371.09471989548	101902.99492327834	172209.12080168462	207189.35050429805	741087.6280619261	575204.0609502483	22644626.504037414	24354481.832117572	18228250.784047812	21711556.195259135	28703938.32722845	27077021.741085105	0.0143775647536377	-6.120036854426806	1.56032608601749e-05	1	1.06246707864133	down
Com_2509_pos	LSD-d3	C20 H22 [2]H3 N3 O	326.2224	10.065	327.22968	Invalid mass	No results	No results	1725760.322354044	2781332.9083177815	2219898.6998734446	4965926.1451351745	11747104.426281113	10521338.966878563	275090095.5784695	339750551.6556409	244583961.62481076	257253209.24634972	387397560.1452317	482172001.01307493	0.017098253633156	-5.870007209894371	1.59916186096074e-05	1	1.05456523774949	down
Com_33903_pos	(1R,2R)-trans-N-Boc-1,2-cyclohexanediamine	C11 H22 N2 O2	214.16799	6.103	215.17526	No results	No results	Full match	126074.28379342346	138363.48064247257	115418.27681609134	121829.40178607157	130661.00067210945	122378.78224347415	2420110.4815463964	3631357.681266217	1660267.3909562458	1829584.5736387742	5440410.16062287	1779872.6825892443	0.0450270315599616	-4.473064819687344	1.62382259868336e-05	1	1.06528609837826	down
Com_7975_pos	N2-neopentyl-5-methyl-1,3,4-thiadiazol-2-amine	C8 H15 N3 S	185.09907	1.445	186.10638	Full match	No results	No results	24858254.030110616	20847696.87788809	19995720.319460288	16797175.080953587	19423353.7118793	19074105.827405397	84626243.35853115	45020893.9501236	76975301.3460754	70988692.04653175	72716415.20282443	104775941.18399927	0.265865477370597	-1.911231639465863	1.62774500983866e-05	1	1.0405288179969	down
Com_21258_pos	L-Argininosuccinate	C10 H18 N4 O6	290.12301	4.217	291.13031	No results	No results	Full match	7552562.850661907	6723772.8576689605	5568990.376237742	7477407.357688471	3721241.920941011	4351123.357719521	1325959.1077794107	1058043.7486795548	1169226.5333422928	1168564.7744498204	1248368.7569496084	1047747.948660488	5.04353779597343	2.334436069081937	1.62981117184804e-05	1	1.05532967990779	up
Com_14997_pos	THC	C21 H30 O2	314.22474	9.973	315.23196	Full match	No results	Full match	589955.3740129347	234027.2280281019	169875.43054964725	429825.7186023146	1089654.0483412843	1158691.5939495815	9177606.39126171	17310485.80782735	4925060.101904373	13126478.444807176	15692802.587225066	23594992.869750127	0.0438046300574867	-4.512772822050004	1.71403957588149e-05	1	1.01885265103915	down
Com_6640_pos	Sebacic acid	C10 H18 O4	202.12115	6.309	203.12836	No results	No results	Full match	23336021.20560405	25549079.06436836	25418678.020593703	23661670.91381349	27209023.064859454	28845978.962210514	71341462.5246137	88373359.15027727	129144738.04879896	74511611.0463111	85591718.23410998	68646021.64682986	0.297561436950061	-1.7487405251813288	1.72075814692335e-05	1	1.05078184616592	down
Com_13762_pos	PPK	C16 H28 N4 O4	170.10597	1.972	171.11328	Invalid mass	No results	No results	9670092.514989212	8573066.971538002	8602674.893578814	16820271.689165108	7404248.760301473	10306827.26844096	29302835.400454663	31045418.139206152	31289105.249588326	34746023.0416438	33039668.4785751	45883287.8472087	0.298954151387058	-1.7420038500573498	1.72823290760006e-05	1	1.02886083426849	down
Com_9157_pos	2-[4-(trifluoromethoxy)phenoxy]ethanohydrazide	C9 H9 F3 N2 O3	250.05707	2.022	251.06448	Full match	No results	No results	22288827.456719402	17530898.15421393	16306913.500583163	31002306.98736225	16279619.35400401	15697908.222929701	54998268.299138464	61849432.814942345	60584494.0826174	74681779.53285742	58877881.26974601	75361888.93709654	0.308283471395935	-1.6976705533967018	1.75446940706167e-05	1	1.03660099450589	down
Com_9428_pos	2-Phenylacetamide	C8 H9 N O	135.0688	5.502	136.07603	No results	Full match	No results	21098346.493895467	20818777.14760463	19820565.866678867	18692971.115271196	20184068.630519576	19306467.754086018	70152763.21996403	66477259.6519554	43582220.17808334	64445318.576180145	78757178.0957848	61181439.04418053	0.31181068255224	-1.6812577396510944	1.81123583244988e-05	1	1.05982078310573	down
Com_7749_pos	DLK	C16 H30 N4 O6	374.21713	2.588	375.2243	Full match	No results	No results	39716778.160459995	41022826.459883936	34602583.96876166	35843507.8262406	31164376.591640346	26749345.895302072	551804.7326535654	505718.67274560145	1456779.1013868481	531126.9987671516	549780.8594313931	2372129.65425294	35.0406409268106	5.130957258338855	1.82023050914305e-05	1	1.05893285379521	up
Com_22529_pos	Paromomycin	C23 H45 N5 O14	615.30409	7.363	616.3111	Invalid mass	No results	No results	3750589.2521218434	3139404.847567936	3682698.1714081224	3730990.4798495565	1936205.8497766168	1738647.2387480703	8293102.3317981195	14611086.477048742	13601167.090097839	12328122.445580287	9204891.200955791	15485491.162107866	0.244526547796157	-2.0319369904677815	1.90016596029342e-05	1	1.01511746465144	down
Com_2218_pos	PC (20:3/20:4)	C48 H82 N O8 P	809.5933	9.983	810.59949	No results	Invalid mass	No results	23020526.62537652	31456584.8494784	33132468.869211785	17795472.854901362	6524862.823266825	7722886.543462253	266386620.99188596	356672959.6613431	455869472.8936927	255596328.1850951	625707537.093249	413339097.4477277	0.0504104369892164	-4.310133729189739	1.97310562971992e-05	1	1.03882157770443	down
Com_26043_pos	1-(2,6-difluorobenzyl)piperidine hydrochloride	C12 H15 F2 N	211.11855	5.999	212.12582	Invalid mass	No results	No results	346061.5814798886	323139.66226927564	335002.6976662867	371869.570196797	324319.6704568795	289172.79714597296	6006421.217936855	10125727.07953981	4322065.745298584	3813945.607121692	3507559.066201618	2798334.9153407	0.065073673357112	-3.9417821947569385	2.19592584031473e-05	1	1.06074315754882	down
Com_24_pos	Valine	C5 H11 N O2	117.07921	1.691	118.08651	Full match	No results	Full match	21961789009.68638	21259522653.946423	21336954495.81499	22035997933.263374	20597304623.68548	21795891411.884254	8157011625.343632	8419138638.075947	8818875344.300756	10541638754.54444	9969724261.672546	11708334161.239574	2.23879338288627	1.1627213887353978	2.20665104588179e-05	1	1.06076222165235	up
Com_6436_pos	ACar 14:1	C21 H40 N O4	387.29922	6.749	370.2959	No results	Invalid mass	No results	13673792.853709035	9613143.349682752	9831230.472083442	14576521.009979444	22606574.9479726	16460805.55459834	49904289.45618472	58131502.96990829	45280102.221201055	43240619.78349723	69606143.72020693	59072458.894728385	0.266767220514589	-1.9063466911324656	2.20711128255969e-05	1	1.02747658311824	down
Com_229_pos	PC (18:2e/16:0)	C42 H82 N O7 P	743.58512	9.66	766.57477	No results	Full match	No results	63084478.48650496	98943265.76935142	101508416.70893224	28689312.045095205	21699748.867656145	24808805.697667975	637501741.5807222	999686529.6917018	1590194412.780968	1509499027.944482	7868594054.847561	4309658893.78074	0.020025499907115	-5.642017931934067	2.24729964336226e-05	1	1.00931267311008	down
Com_8318_pos	PC (12:0/13:1)	C33 H64 N O8 P	633.43777	10.336	634.44482	No results	Full match	No results	1340492.8957048433	699445.9836329638	921275.876258574	808950.6058794972	3741640.3944532014	2886352.959617898	27250249.74979124	35799177.68588393	22557645.29973274	19489709.523251534	30033369.45239141	49000133.645646244	0.0564717460541794	-4.146326950969027	2.46501857594168e-05	1	1.03533718739246	down
Com_3587_pos	3-(propan-2-yl)-octahydropyrrolo[1,2-a]pyrazine-1,4-dione	C10 H16 N2 O2	196.12168	5.394	197.12895	Full match	No results	No results	98246112.51869248	84711092.93358509	111401715.16568156	96763655.01970896	109422770.21891464	103979132.68132296	46743205.44896532	37023380.93750711	30152243.149375755	52270025.8478095	47088921.20054972	45766112.5837561	2.3336758897483	1.2226042076939894	2.56914067563408e-05	1	1.03054437974661	up
Com_7510_pos	��-L-Glutamyl-L-glutamic acid	C10 H16 N2 O7	276.09627	1.528	277.10361	Full match	No results	Full match	26000102.170167703	23712322.927106556	24217566.349535905	22511594.76495337	24983299.9605463	24224117.280499894	63414117.22119891	70864241.25235757	97084864.83063844	101238977.45042841	76403018.95270427	114484466.40310535	0.278227073650663	-1.8456652827673978	2.5937416469699e-05	1	1.05690075587801	down
Com_8698_pos	L-Kynurenine	C10 H12 N2 O3	208.08541	4.692	209.09268	Full match	Full match	Full match	5350333.840157649	6014359.357454643	7462834.69771859	6599006.930896402	8109607.872007812	5168501.744418578	46374440.35868994	25454716.743964538	79676490.44579323	76427609.21155551	69623735.60008474	93014585.49226777	0.0990974424085842	-3.3350083661880556	2.6087802829965e-05	1	1.04300892255746	down
Com_1559_pos	ethyl 3-oxo-5,6-diphenyl-2,3-dihydropyridazine-4-carboxylate	C19 H16 N2 O3	320.11501	7.774	321.12228	Full match	No results	No results	66823589.429197736	67156517.96419416	60132484.76850861	65054251.91277916	59804775.13987553	57468573.043009214	661997909.5906011	286707103.5452223	788633526.8269237	768523037.4609144	823190019.613249	853571682.0774051	0.0900009795616298	-3.4739154860989134	2.63097303673523e-05	1	1.05982328183917	down
Com_13310_pos	PC (18:3e/19:0)	C45 H86 N O7 P	783.61785	11.605	784.62488	No results	Full match	No results	2194476.492740205	3271701.2084237016	4874046.447002312	3112817.4035893055	5884320.241725014	2703871.694186373	15622917.361163773	27653881.796848394	32857692.74589198	12990350.562119268	54202643.67355823	25600240.220145516	0.13047729915414	-2.9381292708246853	3.04455128068024e-05	1	1.00509646858268	down
Com_13525_pos	Ofloxacin impurity E	C17 H18 F N3 O4	347.13127	5.29	348.13876	Invalid mass	No results	No results	6213452.912959662	6200263.384068019	5947978.284732596	5932881.203465925	5441467.679003442	5513729.835722703	19712910.58761231	28160193.000393845	39280177.32473237	46947116.769537546	44194020.45311678	35210994.74702613	0.165100138793038	-2.598586761820059	3.05342793866758e-05	1	1.05720795829784	down
Com_20206_pos	KQH	C17 H29 N7 O5	393.21272	6.141	394.22003	Invalid mass	No results	No results	6901518.617903383	8604788.980582435	7464571.0819532	2510852.982578475	7036968.892007853	6141115.580605086	773305.4863747855	978678.3159485012	648150.0362154025	707921.8136917766	866148.7179049297	713037.694374381	8.24788129214609	3.044023568828164	3.27993185916567e-05	1	1.04332904288244	up
Com_29110_pos	PC (14:0e/5:0)	C27 H56 N O7 P	537.38024	10.411	538.38751	No results	Full match	No results	301373.7666298885	280005.26781050453	299674.2641154462	255404.8266766354	417107.07286837575	350872.7163115556	2259861.869303485	4274161.478038431	1241049.8811656318	2493723.6243918394	2803428.6400927105	4581310.750370164	0.107878551252216	-3.2125200426476104	3.30773033047345e-05	1	1.04064146010542	down
Com_3654_pos	Phenylethanolamine	C8 H11 N O	137.08444	4.727	138.09169	Full match	No results	Full match	71653578.48509508	72777616.12992337	58635898.10021751	58956364.864126995	56481178.82586426	53419431.143935695	7465508.00930695	5447152.017139857	9296453.564877965	10823925.18224695	15076698.339855876	14500526.122048015	5.94030512458263	2.570537037156767	3.32567957168788e-05	1	1.04443101931095	up
Com_25577_pos	2,3-Dinor-11��-prostaglandin F2��	C18 H30 O5	348.19319	6.158	349.20047	Invalid mass	No results	No results	1374404.9540040435	1211197.5671454566	1136409.120942874	361279.6238521765	1210644.5098362449	1265929.8800960167	7553706.444170604	8059172.208610657	7469342.60234304	8094218.664518889	9683238.048384735	13175974.358859511	0.121398842678775	-3.042173426749703	3.32925822406246e-05	1	1.03328978418052	down
Com_4296_pos	trans-Anethole	C10 H12 O	148.08922	7.127	149.09654	Full match	No results	No results	28544791.258140836	23296082.796880536	20468522.0796013	29375107.600148875	37089125.17684401	28856930.290458154	112269054.30106477	193380361.36711517	101026007.86653304	71915644.337936	121799102.1342111	190028219.53056148	0.212078263133752	-2.237331334821267	3.5284630880259e-05	1	1.02033239514715	down
Com_27634_pos	16��-Hydroxydehydroepiandrosterone	C19 H28 O3	321.23039	8.875	322.23764	Invalid mass	No results	No results	97188.63837620101	98567.01116640442	120028.24889444758	92468.08162942124	133491.3223574878	120907.21960157581	7595656.501711671	8540651.929279935	3879062.9430381865	1980454.8895670746	9968681.841156086	2011550.8112774608	0.0195034545843953	-5.6801265032174175	3.5840374356348e-05	1	1.05361518285437	down
Com_3263_pos	PC (18:1/19:2)	C45 H84 N O8 P	797.59317	9.496	798.59991	No results	Full match	No results	10388493.537045214	20421610.16401545	17566693.83364123	5694672.280248421	3229435.335851395	4631739.632124177	87319135.99827535	128760783.73149686	92314216.68685006	87915379.23496205	377010165.5574131	205975070.26323977	0.0632420879309507	-3.98297119086555	3.65334840464624e-05	1	1.00025416213142	down
Com_505_pos	RQH	C17 H29 N9 O5	461.21306	1.498	462.22015	Invalid mass	No results	No results	966349652.0185537	1105443438.5213804	891032694.6225029	1046765624.5622426	1145822686.3807402	1150972948.123895	377738766.3564012	449352464.7471539	545676757.1933553	568274827.3594098	505127762.50478953	637615792.4733719	2.04501424102597	1.0321108898105484	3.65931742178211e-05	1	1.02019203234583	up
Com_4013_pos	Uracil 1-beta-D-arabinofuranoside	C9 H12 N2 O6	244.07003	1.622	245.07748	No results	No results	Full match	97231571.47848736	96517088.8739187	90604334.84330837	93930791.11892258	87933142.84515522	87185151.63893424	22953536.090502504	25441152.004554074	32244266.70275092	34846474.59943484	28491576.681875654	41838024.84562674	2.97824173881205	1.574460859773274	3.67608213191179e-05	1	1.05284816509499	up
Com_10755_pos	2,6-Di-tert-butyl-1,4-benzoquinone	C14 H20 O2	220.14655	10.08	221.15379	Full match	No results	No results	1334311.764010238	491755.3196794715	552767.6332073766	1016918.3836672619	3733328.782929259	2314648.2325833733	32769394.830159646	39600197.527752325	28551633.8483307	30599644.645936485	46815819.2914184	63163436.4735393	0.0391044520280879	-4.676523322569286	3.86863809404007e-05	1	1.03906550750832	down
Com_26996_pos	Debromohymenialdisine	C11 H11 N5 O2	267.06818	5.134	268.07541	Invalid mass	No results	No results	2181558.4257183173	2078714.867157567	1992896.2411725952	2074483.5638744377	2087295.1978228844	1993840.9101771323	6424537.773700775	9143056.992998473	8349408.201469594	7611826.575747562	9061019.082949437	4893023.716419041	0.272823341328727	-1.8739610158527764	3.96476080285527e-05	1	1.05607457077352	down
Com_7057_pos	1-(4-benzylpiperazino)-2-(pyridin-2-ylamino)propan-1-one	C19 H24 N4 O	324.19504	9.601	325.20227	Full match	No results	No results	1064724.2767286894	404994.1952875307	528169.3663729386	1071465.2781424508	4007826.6914307484	2326363.6056321054	85775128.17687355	100977526.79704459	75092534.7361139	83624940.90247309	107095708.54119648	111151086.69645213	0.0166813217456843	-5.905622584421624	4.25956521658656e-05	1	1.05417195417902	down
Com_13589_pos	1,2-dihydroxyheptadec-16-yn-4-yl acetate	C19 H34 O4	326.24642	7.538	327.25378	Full match	No results	No results	213742.2065286342	217017.4036379042	329864.6175844447	266124.04972151684	561513.8701903268	238896.29282928267	18598888.122751694	3196241.066991227	34299547.06883914	36364138.47512153	38069276.441213526	47301494.392473735	0.0102747719658813	-6.604749814100646	4.30190892554516e-05	1	1.03667058389517	down
Com_19737_pos	N1-prop-2-ynyl-2,5-di(2,2,2-trifluoroethoxy)benzene-1-sulfonamide	C13 H11 F6 N O4 S	391.0275	1.549	392.03461	Invalid mass	No results	No results	3716035.7528427476	3719286.353155561	3598570.759393475	3792543.5640976597	3624867.69915147	3579498.396927584	11008693.434187578	19409034.39080265	19931784.274906587	17408441.210390184	11801782.310122373	20541037.333752435	0.220086237852098	-2.183859159577373	4.34443277363813e-05	1	1.05679924821387	down
Com_16617_pos	Aplaviroc hydrochloride	C33 H43 N3 O6	577.3238	7.117	578.33093	Invalid mass	No results	No results	10893407.961516418	10185889.316528818	10524536.191530846	9659683.90123376	11389344.896192258	10274396.065016773	1136597.9626526462	876875.0034308274	797037.0864566839	2598287.119590838	874110.7559517634	1121921.2397072336	8.49813775660672	3.0871467302318703	4.6925135588976e-05	1	1.05426392078385	up
Com_12087_pos	2,4-Dimethylbenzaldehyde	C9 H10 O	134.07346	5.907	135.08069	Full match	No results	No results	8779467.079664405	9765410.83097151	9163191.335817069	10375645.938844314	9454011.721030343	8457133.629255883	50388963.73091836	45826676.720374465	27274125.73898983	26672589.347699877	30303238.96670485	28863053.834109306	0.267497358722521	-1.9024034485202441	5.01010655987257e-05	1	1.04514885323051	down
Com_27227_pos	D & C Yellow 11	C18 H11 N O2	251.10083	3.868	252.10846	Invalid mass	No results	No match	581280.4155052078	684733.1560865343	596259.5684265606	610942.6260371435	648462.0658566727	607426.1545980255	4890292.987097302	8928598.861670753	4254366.765097817	4271261.389390824	3375162.847461186	2840294.4276134	0.13057097175422	-2.937093899083416	5.04426241994664e-05	1	1.05244551043581	down
Com_16570_pos	Orsellinic acid ethyl ester	C10 H12 O4	196.07391	7.05	197.08125	No results	No results	Full match	4074713.434190614	2748258.9808610366	3348346.762642305	5190427.857757684	7273518.486498125	7649389.057299328	26755502.40444526	26905768.786461968	22481987.35795009	22637934.213138245	32622106.531358972	30812023.817611575	0.186694166731292	-2.4212512436987654	5.13569219705887e-05	1	1.03535428290566	down
Com_9111_pos	Avocadyne 1-acetate	C19 H34 O4	308.23556	9.895	309.24265	Invalid mass	No results	No results	1703816.8572489936	823672.7048773267	703679.7385374723	718151.5016598823	5101590.4928379925	3126647.909457239	22485167.63413966	30295673.335126176	25934066.360221416	31661683.016282026	48697238.49013675	73365798.34967937	0.0523902027897164	-4.254559143435781	5.17998107585839e-05	1	1.01751318846627	down
Com_4283_pos	N-Acetyl-aspartic acid	C6 H9 N O5	175.04852	1.843	176.05574	No results	No results	Full match	85797526.88713068	86875190.4235883	89119729.2325143	64065136.12559717	56591618.05353117	47236330.76623409	162238714.9159331	173866817.9208463	192110093.7779192	224489124.6456549	175956495.98852742	220836059.67322463	0.37380299101276	-1.419649981925179	5.52141702889518e-05	1	1.01964574556903	down
Com_9742_pos	Diethyl phosphate	C4 H11 O4 P	154.03988	5.967	155.04709	Full match	No results	No results	5407287.54931218	6275245.156265299	3775616.665583949	1046408.9692184814	3095682.6522002965	5064219.325239096	52875252.64020683	53397359.038767345	41075273.80050683	42914700.3365211	44831376.181082346	78785947.17641892	0.0785792897123134	-3.669707062613839	6.33771176152595e-05	1	1.03019174288843	down
Com_5779_pos	L-Homocitrulline	C7 H15 N3 O3	189.11172	1.91	190.11903	No results	No results	Full match	53370814.443279095	45709635.7696579	46520588.74319417	54655690.23085641	48592222.33952166	52340766.390984155	94284136.2642683	108106189.10536622	120044194.46728766	145955192.42032045	101054426.18817495	162331618.0891259	0.411587450428574	-1.2807291007032908	6.56366639620473e-05	1	1.03099051189558	down
Com_7_pos	L-Tyrosine	C9 H11 N O3	181.0743	2.314	182.0816	Full match	Full match	Full match	47839138543.2253	47596690352.407234	46735920989.446724	47194704427.77829	42553311568.25337	15354322665.854952	5086951877.54469	5447349995.557801	5756359801.171113	6990465634.951605	5952889937.278206	7777641347.827049	6.68097831705505	2.7400593766244503	6.63544724393867e-05	1	1.0310261753813	up
Com_32181_pos	N-benzyl-2-(6-methoxy-2-naphthyl)propanamide	C21 H21 N O2	319.15776	7.814	320.16516	Full match	No results	No results	1266549.0540974103	681100.4601001488	812900.4426856564	982947.2907446477	631196.3907464028	580508.353881657	230250.43747257363	193847.0456412905	239026.75749381245	231295.33213545597	252100.4825382967	245370.01015291296	3.56005270481591	1.8318985997348463	6.86066052156264e-05	1	1.03456462711154	up
Com_482_pos	Prolylleucine	C11 H20 N2 O3	228.14795	1.796	229.15526	Full match	No results	Full match	338918093.92415166	383353014.6200191	507844595.721872	428135554.4821792	392624871.6830605	955498810.9995503	1821948040.2472687	1944988770.9090075	1984655825.8949306	2182511209.128463	2154680535.9173484	2663181087.5326834	0.235757769936789	-2.0846227758870897	7.01776939612819e-05	1	1.02978676285293	down
Com_8952_pos	Palmitoleic Acid	C16 H30 O2	276.20943	6.916	277.21674	Invalid mass	No results	No results	4815215.977044027	3782921.1323720547	4165437.5752925943	4060425.039456057	3539422.149086428	3845107.3132654014	64908298.33808512	26299722.59628453	29949063.87504369	37286091.81057352	91875166.58518182	89159847.66041097	0.0713109997575727	-3.809731559505074	7.14106683659264e-05	1	1.04498241682267	down
Com_20396_pos	N'',N'''-di[1-(4-nitrophenyl)ethylidene]carbonic dihydrazide	C17 H16 N6 O5	384.11763	2.319	385.12497	Full match	No results	No results	4306170.182979145	4302852.33957845	4104220.1896768436	4133016.5278401524	4309823.9711795775	4325187.126887679	11027031.9872369	13609841.137679871	15330102.10211801	18753134.474571176	12280594.695940105	22410879.182438202	0.272784909125573	-1.8741642603929618	7.51628077242312e-05	1	1.04929040446332	down
Com_23396_pos	Palmitoylcarnitine	C23 H45 N O4	399.33564	7.527	400.34268	Full match	Not the top hit	Full match	84737.95095641114	68402.066185346	55136.892392991474	158156.6249309847	700609.5990736586	329495.21484743874	8700645.192238621	5922212.1741463505	8353314.725147861	6960872.027906842	10254853.267084308	14719097.511112591	0.0254327635292388	-5.297167955693618	7.52986514441108e-05	1	1.03448006352856	down
Com_5961_pos	PC (14:1e/6:0)	C28 H56 N O7 P	549.38011	10.388	550.38739	No results	Full match	No results	2629805.16507524	1187359.6342143337	1170641.3128646	2110428.7922253944	6992320.076253212	6330019.788320124	52773294.97692234	85845503.93652306	49568089.29091218	55074328.74084859	61382997.52905461	88729425.11563276	0.0519113959701064	-4.267804905434111	7.60292480219101e-05	1	1.03432522496153	down
Com_22952_pos	Inosine 5'-Monophosphate	C10 H13 N4 O8 P	348.04758	1.657	349.05536	No results	No results	Full match	3075004.505088872	3114349.8626464386	3027157.154290307	3102142.5079522557	2812876.365739714	2868210.8214741233	7209498.947844944	13767987.748370403	15449402.804032167	14949835.83025313	11638757.679100957	17328620.719450537	0.224033132261865	-2.158215986643951	7.63421628280482e-05	1	1.04701715086818	down
Com_18753_pos	ACar 22:0	C29 H58 N O4	483.42923	9.092	484.43643	No results	Invalid mass	No results	280247.566318599	251060.8695042405	224615.59463800586	317355.15989098104	1815030.224383295	861894.8904318935	5058554.894077709	15185336.506149206	8605616.101794379	6847223.42969127	4562297.5016555	13286973.961874448	0.0700370548203655	-3.8357377725565205	8.18030626036048e-05	1	1.00107446938626	down
Com_22728_pos	1-Methylnicotinamide	C7 H9 N2 O	137.0719	2.589	138.07912	No results	No results	Full match	6342208.801939233	5381965.7852658825	4910750.077629235	5278175.5787822725	7055509.121215818	2035377.6978767568	656631.5044635249	601186.064501878	575086.2334525094	628324.4728765528	654223.154480139	625709.8874226342	8.28726281333851	3.050895674978822	8.301379734968e-05	1	1.04681560797771	up
Com_5992_pos	2-Pyridylacetic acid	C7 H7 N O2	137.04798	5.353	138.05527	Full match	No results	Full match	5378747.789739712	5697979.269954539	6360500.318480764	6583777.890570189	6623619.183788781	6338260.564669924	77509591.80665246	124779244.39265583	48412470.18183391	48348445.13969788	63072459.86783087	26975936.468352236	0.0950477025421193	-3.3952044347699095	9.7362789323595e-05	1	1.04185234395071	down
Com_2579_pos	Coniine	C8 H17 N	127.13632	5.659	128.14355	Full match	No results	No results	46619824.59922392	14820951.926858813	46924959.34436948	47672199.18767916	14171132.409465587	47743957.091128595	429649226.51882863	362868381.791212	410413452.9531683	423840766.84147054	508874141.7791852	441450153.4552846	0.0845731063676132	-3.563657220027269	0.000105021581863492	1	1.03960014215719	down
Com_26021_pos	ACar 18:0	C25 H50 N O4	427.36701	8.034	428.37433	No results	Invalid mass	No results	120528.55145685047	64217.633621625166	56415.33729205703	242150.573272734	535345.1877844607	457043.583564579	5347369.566363455	9494577.793563185	7116271.625430985	5704707.160205661	5525866.59224412	11249237.729581637	0.0332080619116379	-4.912322663021406	0.000106295011111976	1	1.0281674915294	down
Com_27258_pos	Oxolamine	C14 H19 N3 O	245.14958	2.118	246.15686	Invalid mass	No results	No results	3064278.7305151885	3368254.146486912	4076209.0673966818	2706820.165190059	1603905.7097396278	2060000.6579294319	710915.797205968	626949.800656152	645207.3176642916	762097.213679586	689082.3292996971	615378.628660898	4.16814966942284	2.0594070826685593	0.000106560607449917	1	1.03608477298281	up
Com_10307_pos	4-(2,3-dihydro-1,4-benzodioxin-6-yl)butanoic acid	C12 H14 O4	204.07663	5.989	205.08391	Invalid mass	No results	No results	341042.8412243813	441856.12594821554	383797.3279746229	366476.55091461143	334050.04997097433	284979.08355422464	49732701.563491285	58586627.99903484	45092852.17623102	58236538.79179306	41287166.204246484	3916262.1069253897	0.00837914726153708	-6.898980855075146	0.000109934952410753	1	1.04202762819676	down
Com_7827_pos	4-(Diethylamino)salicylaldehyde	C11 H15 N O2	193.11083	6.006	194.11812	Full match	No results	No results	39352622.70717215	29200499.872495927	39857747.31552508	36575207.84403769	15951728.602794519	16874783.336084653	7592037.987224032	6195708.506878339	5644895.502888357	5739381.010033553	6127060.578428115	4646836.193245212	4.94666962962194	2.306457550270394	0.000110059323712754	1	1.02026179315189	up
Com_19709_pos	AKB48 N-(5-Fluoropentyl) analog	C23 H30 F N3 O	361.24735	6.861	362.25412	Invalid mass	No results	No results	8144945.064126635	7181039.102425494	8912934.753305329	7922425.233307675	6793000.970386201	7269868.028758773	1730416.7886335996	3754519.672847733	2617150.2413444957	2162083.085076833	2262683.583472494	3429138.029023791	2.89698157841539	1.5345505106997002	0.000115544318652373	1	1.02196490792061	up
Com_361_pos	3-hydroxy-3-methylpentanedioic acid	C6 H10 O5	179.07978	1.602	180.08711	Invalid mass	No match	No match	551640566.7642208	1559986645.130775	1170819504.7278426	1143162383.3443627	1201003665.5212424	1221460313.2464924	248214503.47677368	251890784.1837738	320475209.72882456	301733782.9334663	299303276.38940954	318689228.52827257	3.93498039357956	1.9763564473830777	0.00011605182985039	1	1.02346769601934	up
Com_13985_pos	Linolelaidic Acid (C18:2N6T)	C18 H32 O2	280.24069	7.146	281.24805	No results	No results	Full match	9014755.519629147	7444927.784926912	7613838.557451334	8157198.694989456	14971192.72633271	9931687.053548813	3338794.771516458	4704724.805447459	3340625.614434068	4277670.787304768	3699096.1513851564	4157948.283439951	2.42926737657814	1.2805212885057737	0.000116204388341278	1	1.00211733214372	up
Com_29439_pos	5,8-dihydroxy-10-methyl-5,8,9,10-tetrahydro-2H-oxecin-2-one	C10 H14 O4	198.08907	5.592	199.09679	Full match	No results	No results	1462692.8803659768	1420807.4099473138	1561743.9835118642	1556284.2721115102	1463819.582427957	2021366.1765837292	5150222.049142408	3496663.748982588	4794829.720136227	8527884.529562572	5070268.738534489	8561937.556429261	0.266467218365459	-1.9079700358638396	0.000121061085436233	1	1.01695712968537	down
Com_3028_pos	Pyridoxal	C8 H9 N O3	167.05876	1.645	168.06601	Full match	Full match	No results	109610175.26578528	121707408.30537842	113614294.45505285	110663371.68578413	142634834.87900233	148263736.7977015	10117994.521237139	6255973.057420653	13586599.618128527	17899620.75909154	13839089.859936915	32430764.969048023	7.930452375283	2.9874031636547085	0.000121395574507885	1	1.03271904983006	up
Com_13238_pos	PC (12:0/13:0)	C33 H66 N O8 P	635.45259	10.943	636.46014	No results	Full match	No results	713657.829832652	185320.69566316795	216557.6765795612	408386.37044459383	1922497.8209290286	1087341.3765295104	9327407.124221813	19715727.007476415	8313877.070493142	11035135.237058144	11295367.566104325	23191594.781832907	0.0547033122860926	-4.192227998913307	0.000121426735461086	1	1.00971751253471	down
Com_18846_pos	YMK	C20 H32 N4 O5 S	880.42906	5.36	441.22153	Invalid mass	No results	No results	2510432.9923579823	2398669.0635584914	2392883.438936492	2314402.127661128	2584451.9947059383	2393352.2367541585	24140096.357057646	11548328.02169752	8070572.559637746	17649127.577355403	25541067.685561564	17432448.645270526	0.139815696856353	-2.8384017563087043	0.000126713749804435	1	1.04094251196256	down
Com_6334_pos	Oleoyl ethylamide	C20 H39 N O	309.30347	11.846	310.3107	Full match	No results	No results	1017725.2991457217	659749.3217268093	468130.1000363075	545942.8509073479	6093923.932449077	3654290.3952230713	53320644.646109544	102289036.01105402	66094823.51054995	58803072.55574372	40310165.530628644	88659410.48382293	0.0303796239089573	-5.040752179975569	0.000136846435168267	1	1.0234153258648	down
Com_7066_pos	IRH	C18 H32 N8 O4	424.25944	9.52	425.26682	Invalid mass	No results	No results	207395.00109027544	87033.82272487773	103919.0645332342	386300.81756485126	3527978.2979268404	573298.6718908793	60718108.995626256	68758727.35233755	52682820.8832338	63530646.5206417	60461086.43138057	124803426.78838249	0.0113374430063579	-6.462760891470894	0.000140864587037621	1	1.03232241022255	down
Com_11093_pos	Linoleoyl ethanolamide	C20 H37 N O2	323.28287	7.068	324.28998	Full match	No results	No results	998023.1443893214	999744.5803718708	1026626.5060571095	1738569.5572532832	5923074.7115521645	4285698.575967199	36604179.04936308	48405703.30209419	37844646.10994623	36154891.78125792	38538887.956616566	56295387.830538794	0.0589801413616052	-4.083626909568321	0.000141894159860359	1	1.03199035813852	down
Com_250_pos	Coumarin	C9 H6 O2	146.03713	2.308	147.04442	Full match	Full match	Full match	2267952697.254417	2413312595.3430715	2374117533.370485	721774720.5959343	2096037540.6846473	2027117184.47468	299179221.7043951	282876818.46778846	283368962.4637234	334595056.91398937	325835228.4710084	383543062.3124926	6.23249321947164	2.6398094081636336	0.000149467842342531	1	1.02623448888157	up
Com_5654_pos	Orlistat	C29 H53 N O5	533.34715	9.639	534.35443	Invalid mass	No results	No results	1673099.4520631668	810285.5932284598	795932.0695544501	2362562.2330258335	8264958.09139609	4848966.533264503	59831952.58541859	86377715.39809364	41000130.22926162	47616735.732911944	61842166.81305876	89573308.9766346	0.048559720330221	-4.364096077064267	0.0001624482477131	1	1.01868840590294	down
Com_23021_pos	alpha-Benzylsuccinic acid	C11 H12 O4	208.07405	4.804	209.08128	No results	No results	Full match	4914079.513451458	4735725.631784573	4829281.99218337	4875734.256077453	6855877.775581578	5012684.125627289	3118424.669372277	3032818.0244303066	3000730.1553168115	3120504.7616230207	3291336.145433582	3414016.7371592717	1.64525567375422	0.7183117970883801	0.00016281991229993	1	1.01685834386413	up
Com_17577_pos	Tris(2-carboxyethyl)phosphine	C9 H16 Cl O6 P	286.03847	1.162	287.04575	No results	No results	Full match	5875267.2874894645	6519762.08728102	8046405.1856043385	5812342.695970493	11921301.122067228	4915200.541681235	20533108.487077784	24045191.676940605	19121199.360917423	21549100.919193808	17408819.74133031	17517784.0124751	0.358562144393129	-1.4797049128137403	0.000165023101838521	1	1.00565111608063	down
Com_2016_pos	C-8 Ceramide-1-phosphate	C26 H52 N O6 P	505.35398	9.8	506.36108	Full match	No results	No results	8937477.956198221	4908014.954672903	4595756.419157316	9095610.338178651	42158464.70576334	25046983.936738513	264604497.22836632	369775964.3945221	213866669.08093005	208381615.09366113	256430106.33532426	389223563.6483667	0.0556560459253949	-4.16731777349575	0.000167303051378918	1	1.02171815998141	down
Com_4482_pos	Tetrahydrocorticosterone	C21 H34 O4	367.27283	9.173	368.28012	Invalid mass	No results	No results	25261631.108037457	9423157.039751055	5671513.9714872865	20002481.549589265	77472731.30304316	56131989.604975775	591298.2675667792	693147.75336291	581141.1897237467	421259.1169462465	448429.6914793407	396384.92475251545	61.9363041069104	5.9527133912722805	0.000174817298282909	1	1.03088726212708	up
Com_10148_pos	Epigallocatechin	C15 H14 O7	612.15262	2.133	613.16046	No results	Invalid mass	No match	3433861.787147079	3097029.329338438	3264986.803860059	3273795.958949809	2973939.2238947945	2856674.4634113475	15399806.564107046	21936654.913700446	63694393.44972594	50061621.102930024	31773516.621498685	74288125.1571747	0.0734978997327571	-3.766153165518628	0.000178769136476984	1	1.03330807959538	down
Com_15770_pos	QNK	C15 H28 N6 O6	776.41266	5.115	777.41962	Invalid mass	No results	No results	2558846.755178414	2615195.8985340833	2362019.6715743034	2912762.741393886	2357492.739679028	1965005.3380160884	17627664.512836087	11651808.434356337	8149709.150038889	16908221.864276145	12793884.662788203	36655787.88202622	0.142323337756566	-2.812755844793737	0.000187430227402847	1	1.02035599927538	down
Com_14481_pos	PC (14:0e/8:0)	C30 H62 N O7 P	579.42729	11.534	580.43475	No results	Full match	No results	1763324.393426121	319217.1473058545	281442.24909889663	509561.946494522	1809777.3289032092	1412961.4722997018	13328949.22874857	14442723.86616682	9857921.443935435	10630729.107147872	9818091.89293911	24876312.330393136	0.0734892958377379	-3.766322061817963	0.000191814196937957	1	1.00331321047203	down
Com_3554_pos	3-(1-benzylpiperidin-4-yl)-3H-[1,2,3]triazolo[4,5-b]pyridine	C17 H19 N5	293.16136	6.741	294.16864	Invalid mass	No results	No results	99716218.44542158	98356419.2890962	100172339.0504551	110362724.64317758	2579174.9923591856	81326521.10602833	165665.18804673082	351658.0475635001	168007.76233900784	180868.75598705676	218218.64926461614	179258.3747086286	389.746338728553	8.606391660105174	0.000191819219338726	1	1.02706025850032	up
Com_19609_pos	Glycerophospho-N-palmitoyl ethanolamine	C21 H44 N O7 P	453.28613	9.486	454.29346	Full match	Full match	Full match	228890.77682147876	243911.08529201115	248860.5290848757	453689.24810068	2002397.02330686	1187061.5152809606	10825005.806201868	15254148.121786539	11711331.334968608	11483724.328738853	11902261.961746177	21366225.074088432	0.0528794230891539	-4.241149752546308	0.00019186158923069	1	1.02063933563541	down
Com_1737_pos	L-Ergothioneine	C9 H15 N3 O2 S	229.0889	1.451	230.09627	Full match	Full match	Full match	151604893.60753933	147557880.2315124	148585357.166821	146670587.7571559	144071653.3098407	142933534.54163077	525600109.3613769	295290619.3134773	455761358.4115844	471151918.49333906	468194622.7580851	751932811.1999178	0.296982570039344	-1.7515498334091393	0.000196891430249553	1	1.03299440040537	down
Com_15429_pos	Isoquinoline	C9 H7 N	129.05826	6.097	130.06552	Full match	No results	No results	11788315.739548774	12920632.62187535	12205853.661974374	10998696.159893932	10904449.65697174	12004554.642940849	17689817.742295258	30764867.72387116	34763579.29554523	28082689.156293686	27671903.72520663	33702956.021052346	0.410147205797483	-1.2857862950149734	0.00020461294629825	1	1.0178024518091	down
Com_4148_pos	Palmitoylethanolamide	C18 H37 N O2	299.283	7.097	300.29065	No results	No results	Full match	5280864.241988506	2657313.2264972376	2355463.130354455	6190859.498063576	22464696.309965514	14881094.80503051	129748685.5806232	202705853.7092012	142018627.62645397	131898627.05425836	147212734.57659134	225420211.7038569	0.0549847094694348	-4.184825710038781	0.000205813147240377	1	1.0216632616517	down
Com_16575_pos	PC (14:1e/2:0)	C24 H48 N O7 P	493.31757	8.651	494.32468	No results	Full match	Full match	638464.7897009883	433218.9612714778	333576.317802052	732955.2514196786	3016895.2217011405	1836580.4086708755	12494840.199178876	21054936.41573063	11641713.57925352	8449997.94019412	14290485.600446455	18385003.259199556	0.081000183209057	-3.6259310186354985	0.000209184313657079	1	1.00568610020176	down
Com_2941_pos	RPH	C17 H28 N8 O4	204.11155	1.524	205.11884	Invalid mass	No results	No match	138605439.21765783	144651078.78034213	145250237.74735886	129451428.80808443	139899935.95328334	152169802.9431333	3920996.5128183654	13429298.065478036	16467181.554921545	17898243.577777755	3467332.263095322	8499279.130145185	13.3479398242901	3.738545182520087	0.000213772703980202	1	1.03128619738209	up
Com_1925_pos	N-Benzylformamide	C8 H9 N O	135.06881	6.237	136.07611	Full match	Full match	No results	12021134.90458328	12426674.450317759	12882048.976606507	13633755.105539456	11773322.193403495	10445686.276467666	361726514.38172346	543053997.5566382	298908439.75332475	200886073.566958	366925865.5569811	56547085.39812922	0.0400332063814287	-4.642659019581799	0.000217992899226057	1	1.0298221531229	down
Com_12710_pos	N6,N6,N6-Trimethyl-L-lysine	C9 H20 N2 O2	188.15295	1.32	189.16029	Full match	Full match	Full match	6597912.456584344	11540829.234759603	13692438.570350068	15984324.411030026	19194013.675785676	13498743.102166139	40203313.512632966	39282267.21465978	45411171.34480086	45448316.736851916	51347461.42661819	48036269.45710436	0.298478551576279	-1.7443008305540628	0.000231864987330527	1	1.01301457830652	down
Com_6989_pos	SDMA	C8 H18 N4 O2	202.1432	1.399	203.15048	No results	Full match	Full match	41189945.62387155	47449021.754517324	42279931.014916815	42358053.097563125	38870323.39079759	38913813.63919565	11362695.948109906	17066205.90157841	18311150.379040204	20854258.00847591	14304608.475872304	23597613.209073104	2.37980418831332	1.2508428726210368	0.000247124204157151	1	1.01153244955414	up
Com_12045_pos	Methyl N-(5-methyl-1-phenyl-1H-pyrazol-3-yl)carbamate	C12 H13 N3 O2	231.10334	2.138	232.11049	Invalid mass	No results	No results	9673205.097940097	3465913.320002355	8112703.2772148065	1945841.5035920509	3089249.051649618	7862366.548350584	39512661.684316896	46041296.230751075	52911374.785900444	53415026.84612722	51652242.940666765	53169524.07332633	0.115096171350556	-3.1190882515600116	0.000256016123538285	1	1.02033405083017	down
Com_4976_pos	D-Sphingosine	C18 H37 N O2	281.27219	7.105	282.27957	Invalid mass	No results	No results	4598966.437857979	1969932.3196950771	1675104.2105692895	5507516.607375109	18193468.992012423	11890423.322819738	98847557.04701273	154321594.73309243	107498474.85752489	96594826.05218035	107471105.37960218	166398568.81603453	0.059955526885495	-4.059963437923918	0.000304758478202306	1	1.01337768782796	down
Com_26089_pos	ACar 20:1	C27 H52 N O4	453.38242	7.927	454.38995	No results	Invalid mass	No results	193717.211614205	96862.31925703013	55597.28135246847	110392.07853429289	597047.8901723966	643626.0120196593	4311537.944527632	6951424.949341336	5479091.696711828	3878190.3210283713	5643042.112872996	6508520.4420174705	0.051789721842014	-4.2711903798718	0.000319395130955537	1	1.01424805506222	down
Com_6568_pos	ACar 20:0	C27 H54 N O4	455.39825	8.165	456.40558	No results	Invalid mass	No results	2804787.885840403	1170022.1703734058	937215.8587017426	3258579.4530902347	11698275.6184184	6902419.433594221	68103250.53444734	103591504.09258033	70871887.75696748	58815992.9247134	64895527.484592855	103021360.41299567	0.0570452325140125	-4.131749869707658	0.000320595883831122	1	1.01198465196895	down
Com_10124_pos	1-adamantyl(piperidino)methanone	C16 H25 N O	269.17437	2.089	270.18167	Invalid mass	No results	No results	21927438.183976345	28004873.958766617	21578285.29321038	21369495.901346188	17473626.320982736	4114732.4997517737	1266174.8154636123	1445868.4262437564	1467878.5027258736	1574031.3702106162	1564118.5244268589	1380196.2518111377	13.1599133981638	3.7180780900052954	0.000324169767268402	1	1.02027430365258	up
Com_2564_pos	Isopropyl myristate	C17 H34 O2	287.28291	7.035	288.29034	Invalid mass	No results	No results	14809103.501869211	6559976.275264304	5907717.079906189	16313521.753939683	50904787.13693902	38201126.87213999	243793162.6203529	379354628.90011835	269861389.9904758	242973932.57260674	244227880.2183718	382698690.5806948	0.0752711461953842	-3.7317592494237095	0.000331461267850154	1	1.01103933945817	down
Com_10768_pos	Anandamide (AEA)	C22 H37 N O2	347.28295	9.347	348.29016	Full match	No results	No results	1910378.5481999605	791877.4870811675	670944.3331221945	1742480.7938910532	5939973.533341973	4880538.817958671	28603335.229625013	43051159.71986447	28669512.94537002	27686193.41307001	39018529.89199942	47656106.02349026	0.0742306430193319	-3.751841323603181	0.000337832966207631	1	1.00905559928316	down
Com_14620_pos	D-Glucosamine	C6 H13 N O5	179.07932	1.372	397.1218	No results	No results	Full match	1940314.8677602801	2047177.0781340247	1959676.2340821633	1964192.5878987648	1649888.546081044	1515198.1285490908	37455469.41104097	7884829.55418579	36504559.67906766	40301686.413546644	10061755.049754068	41757178.915226184	0.0636703758971187	-3.9732339081459047	0.000373914134945992	1	1.01362278217295	down
Com_1830_pos	N-(2,3-dihydro-1H-inden-2-yl)-4-hydroxybutanamide	C13 H17 N O2	219.12638	6.399	220.13383	Full match	No results	No results	44683107.24608201	33776717.692179106	33274703.84594848	36278266.08518119	151509042.86341065	131267234.54018329	557097390.8303665	546174158.8366296	673960843.422419	655723604.2075566	657833548.6527157	627417224.1094424	0.11585936418112	-3.109553442038111	0.000377109943821704	1	1.01778506787218	down
Com_19197_pos	Spiculisporic Acid	C17 H28 O6	328.1873	3.9	329.19363	No results	No results	Full match	1373818.606382696	6777211.6408170415	5668797.118591497	4411922.603855549	2718606.6846026094	5486212.800315372	549851.7932343369	455320.21828871034	496989.94965624856	524517.1983358463	542330.9459512769	535178.5912419608	8.51641831007167	3.090246813933523	0.000384732137482452	1	1.0147143223442	up
Com_19686_pos	Ritalinic acid	C13 H17 N O2	219.12653	4.697	220.1339	Full match	No results	No results	3193852.379760019	3155805.4089245205	618067.8305204163	3042511.8714534524	3212999.233484981	3215232.7480800627	19652153.415043123	17936387.670174994	19687415.519387316	19862369.67286441	23955314.708057575	24164113.54040328	0.131237140043257	-2.929752035192759	0.000419356033209789	1	1.0082227162859	down
Com_21734_pos	ACar 18:1	C25 H48 N O4	425.35114	7.649	426.3588	No results	Invalid mass	No results	274964.28827047825	78797.7372469959	75698.86913521084	247840.79623793	1235261.559477539	924622.0974684927	9856038.194195809	15888993.02733453	10860892.48373714	9238045.84618395	12874008.515979478	15165087.331769716	0.0384010237326637	-4.702711417517092	0.000431672619559021	1	1.00998565601522	down
Com_5466_pos	7-chloro-4-piperidinoquinoline	C14 H15 Cl N2	224.11417	1.336	225.12154	Invalid mass	No results	No results	11498021.074891595	13957754.444626812	14540432.842935203	11937499.391812157	69665852.82559732	61707079.439698584	1441015.6089075357	1296799.1414846636	1343650.9409607723	1785528.4174421735	1626918.6997826823	1912230.003399956	19.4879711783813	4.284511999580601	0.000466550952920119	1	1.01061495179261	up
Com_23172_pos	ethyl 2-amino-4-(2-thienyl)thiophene-3-carboxylate	C11 H11 N O2 S2	275.00411	5.087	276.01123	Invalid mass	No results	No results	1265260.4125218098	1281091.8810824903	1268031.2238107312	1071133.358774517	1264756.3638908241	1277906.9392703876	5815399.752934661	2906535.0082718767	16113506.210814632	10078635.658038111	7650065.193429301	6925254.4854372665	0.150096399094911	-2.736038728656475	0.000576054445543544	1	1.00275334377881	down
Com_9062_pos	(3S,9aS)-3-benzyl-octahydro-1H-pyrido[1,2-a]pyrazin-1-one	C15 H20 N2 O	244.15799	6.226	245.1653	Full match	No results	No results	17849681.100222148	14479685.594768811	17933285.209109213	14320635.529437097	34895458.2857756	25126327.348194633	6779815.555360732	6966172.222295207	7331265.02714022	7083888.858041819	6453524.059557937	7882200.53570305	2.93210027089375	1.551934441073229	0.000626945791128158	1	1.00068123555694	up
Com_7041_pos	Ciprostene	C22 H36 O4	381.28836	9.48	382.29565	Invalid mass	No results	No results	12884455.97617803	5376634.237956416	3513666.6520498493	9606067.67824928	49941417.07402114	32910562.884374436	724432.215076504	658902.6642925425	700585.6770927433	551349.613930809	638225.5034458039	578408.6724888136	29.6561893110741	4.890261324668671	0.000798959797662808	1	1.00110785035608	up
