# Supplementary material for: Patterns of the Nutrients and Metabolites in Apostichopus japonicus Fermented by Bacillus natto and Their Ability to Alleviate Acute Alcohol Intoxication
Source: Foods. 2024 Jan 14;13(2):262. doi: 10.3390/foods13020262 (PMC10814447; doi:10.3390/foods13020262)
Supplement: Supplementary file 1 [file foods-13-00262-s001.zip › foods-2718425-supplementary/supplement/Samples_Specialized_Traces_pos.xls]

## Sheet: Sheet1
Specialized Traces
11-Jan-2022 10:50
Checked		Spectrum File
False		HFX3_1048710_CP_blank.raw
False		HFX3_1048710_CP_QC1.raw
False		HFX3_1048710_CP_QC2.raw
False		HFX3_1048710_CP_QC3.raw
False		HFX3_CP1_FZTM210072256-1A.raw
© Reported with Compound Discoverer 3.1			1
Specialized Traces
11-Jan-2022 10:50
Checked		Spectrum File
False		HFX3_CP1_FZTM210072257-1A.raw
False		HFX3_CP1_FZTM210072258-1A.raw
False		HFX3_CP1_FZTM210072259-1A.raw
False		HFX3_CP1_FZTM210072260-1A.raw
© Reported with Compound Discoverer 3.1			2
Specialized Traces
11-Jan-2022 10:50
Checked		Spectrum File
False		HFX3_CP1_FZTM210072261-1A.raw
False		HFX3_CP2_FZTM210072262-1A.raw
False		HFX3_CP2_FZTM210072263-1A.raw
False		HFX3_CP2_FZTM210072264-1A.raw
© Reported with Compound Discoverer 3.1			3
Specialized Traces
11-Jan-2022 10:50
Checked		Spectrum File
False		HFX3_CP2_FZTM210072265-1A.raw
False		HFX3_CP2_FZTM210072266-1A.raw
False		HFX3_CP2_FZTM210072267-1A.raw
© Reported with Compound Discoverer 3.1			4
